# Supplementary material for: Impact of stent edge dissection detected by optical coherence tomography after current-generation drug-eluting stent implantation
Source: PLoS One. 2021 Nov 4;16(11):e0259693. doi: 10.1371/journal.pone.0259693 (PMC8568188; doi:10.1371/journal.pone.0259693)
Supplement: S1 Dataset — (XLSX) [file pone.0259693.s001.xlsx]

## Sheet: Table 1, 2, and 4. 
No	SED y or n	Age	Male (M)or Female (F)	Hypertention y or n	Hyperlipidemia y or n	Diabetes y or n	Current smoker y or n	Famiry history of CAD y or n	Previous MI y or n	Previous PCI y or n	Previous CABG y or n	Hemodialysis y or n	ACS y or n	eGFR (ml/min1.73m2)	Ejection Fraction (%)	Body mass index (kg/m2)	Number of Diesease (1, 2 , or 3)	Multi-vessel disease y or n	Follow-up period (days)	Culprit lesions (RCA, LAD, LCX, LMT or SVG)	AHA/ACC lesion classification	Type of stent	Number of Stents	Stent diameter (mm)	Total stent length (mm)	PrePOBA	Aspiration	ROTA	Post-balloon dilation	direct stenting	Overlapping stent	Proximal reference area (mm2)	Distal Reference area (mm2)	Mean Reference area (mm2)	Minimal stent area (mm2)	Percent of stent expansion (%)	All cause death (y=0, n=1)	All cause death period (days)	Cardiac deaht (y=0, n=1)	Cardiac death period (days)	Non-Cardiac death (y=0, n=1)	Non-Cardiac death period (days)	Stent thrombosis definite (y=0, n=1)	Sent thrombosis definite period (day)	Stent thrombosis probable (y=0, n=1)	Stent thrombosis probable period (days)	Any TLR (y=0, n=1)	Any TLR period (days)	CD-TLR
1	no	59.3699	M	y	n	y	n	y	y	y	n	n	n	68.4	53.4	28.248	3	y	95	LAD	B1	DP-EES	1	2.75	33	y	n	n	y	n	n	7.73	4.21	5.97	5.2	87.1022	1	95	1	95	1	95	1	95	1	95	1	95	1
2	no	70.5041	M	y	y	n	y	n	n	n	n	y	n	4.8	38.3	23.2163	1	n	77	LAD	A	BP-EES	1	3.0	16	y	n	y	n	n	n	7.62	7.34	7.48	5.93	79.2781	1	77	1	77	1	77	1	77	1	77	1	77	1
3	no	88.4	M	y	n	n	y	n	n	n	n	n	n	68	72	20.7666	1	n	137	LAD	A	R-ZES	1	3	18	y	n	n	y	n	n	6.98	5.9	6.44	6.24	96.8944	1	137	1	137	1	137	1	137	1	137	1	137	1
4	no	55.3562	M	y	y	n	y	n	n	n	n	n	y	65.7	49.9	33.5146	3	y	2	RCA	B1	DP-EES	1	4	28	y	n	n	y	n	n	15.53	13.71	14.62	12.44	85.0889	1	2	1	2	1	2	1	2	1	2	1	2	1
5	yes	75.4521	M	y	y	y	n	n	y	y	n	n	y	68	35.7	17.2268	1	n	28	LAD	B2	DP-EES	1	3	18	y	n	n	y	n	n	8.07	6.29	7.18	6.81	94.8468	0	28	0	28	1	28	1	28	1	28	1	28	1
6	yes	75.3233	M	n	y	y	n	n	n	n	n	n	n	69	62.5	23.5504	1	n	21	RCA	B1	DP-EES	1	2.25	23	y	n	n	n	n	n	2.95	4.01	3.48	3.3	94.8276	1	21	1	21	1	21	1	21	1	21	1	21	1
7	no	37.9151	M	y	y	n	y	y	n	y	n	n	n	78.2	62.4	32.274	2	y	163	LAD	C	DP-EES	1	3	28	y	n	n	y	n	n	8.31	4.94	6.625	4.6	69.434	1	163	1	163	1	163	1	163	1	163	1	163	1
8	no	76.1863	M	y	y	n	n	n	n	y	n	n	n	75.6	64	21.6713	2	y	193	RCA	A	R-ZES	1	3	15	y	n	n	n	n	n	9.67	8.79	9.23	7.62	82.5569	1	193	1	193	1	193	1	193	1	193	1	193	1
9	no	59.8603	M	n	y	y	y	y	n	n	n	n	n	79	64.3	25.5017	1	n	192	LAD	B2	BP-SES	1	3.5	28	y	n	n	y	n	n	11.87	5.9	8.885	9.31	104.783	1	192	1	192	1	192	1	192	1	192	1	192	1
10	no	73.7616	M	y	n	n	y	n	y	y	n	n	n	64	54	27.5838	1	n	203	RCA	A	R-ZES	1	3.5	12	y	n	n	n	n	n	17.33	12.59	14.96	11.84	79.1444	1	203	1	203	1	203	1	203	1	203	1	203	1
11	no	77.6767	M	y	n	n	n	n	n	y	n	n	n	75.3	65.4	26.9863	1	n	196	LCX	A	DP-EES	1	2.5	18	y	n	n	n	n	n	6.16	3.03	4.595	2.6	56.5832	1	196	1	196	1	196	1	196	1	196	1	196	1
12	no	62.2137	F	n	n	y	n	n	n	n	n	n	n	93.6	67.4	23.3671	1	n	224	LAD	B2	DP-EES	1	2.25	18	y	n	n	y	n	n	8.29	3.7	5.995	2.66	44.3703	1	224	1	224	1	224	1	224	1	224	1	224	1
13	no	71.6219	F	y	y	n	n	n	y	y	n	n	n	72.4	67.7	25.221	1	n	202	LAD	B2	R-ZES	1	2.5	26	y	n	n	y	n	n	10.1	4.91	7.505	5.37	71.5523	1	202	1	202	1	202	1	202	1	202	1	202	1
14	no	67.4329	M	y	y	n	n	y	n	y	n	n	n	65.1	65	24.4204	2	y	139	RCA	A	BP-EES	1	3	24	y	n	n	y	n	n	7.57	6.92	7.245	5.02	69.2892	1	139	1	139	1	139	1	139	1	139	1	139	1
15	no	65.0712	M	n	n	n	n	n	n	n	n	n	n	98.8	66	21.6333	1	n	173	RCA	A	BP-SES	1	3.5	15	y	n	n	y	n	n	14.57	10.46	12.515	8.62	68.8773	1	173	1	173	1	173	1	173	1	173	1	173	1
16	no	79.3562	M	y	y	n	n	n	n	y	n	n	n	38.9	73.3	29.4758	1	n	174	RCA	B2	DP-EES	1	3.5	28	y	n	n	n	n	n	14.25	7.04	10.645	6.12	57.4918	1	174	1	174	1	174	1	174	1	174	1	174	1
17	no	78.2904	M	y	y	y	n	n	y	y	n	n	n	57.4	47.5	22.7344	2	y	8	LAD	C	DP-EES	1	2.5	23	y	n	n	y	n	n	7.14	4.34	5.74	4.41	76.8293	1	8	1	8	1	8	1	8	1	8	1	8	1
18	yes	76.3041	M	y	y	y	y	n	y	y	n	n	y	55	24.9	17.1447	1	n	114	LCX	C	DP-EES	1	2.5	18	y	n	n	n	n	n	3.82	3.55	3.685	3.27	88.7381	1	114	1	114	1	114	1	114	1	114	1	114	1
19	no	69.4329	M	y	n	n	y	n	n	n	n	n	n	58.8	70	25.0284	1	n	186	LAD	B1	BP-EES	1	3	28	y	n	n	y	n	n	18.56	9.74	14.15	6.23	44.0283	1	186	1	186	1	186	1	186	1	186	1	186	1
20	no	77.6548	M	y	n	y	n	n	n	n	n	y	y	4.6	69	21.6794	1	n	171	RCA	B1	DP-EES	1	4	28	y	n	n	y	n	n	16.13	12.98	14.555	7.49	51.46	1	171	1	171	1	171	1	171	1	171	1	171	1
21	no	57.5836	M	n	n	n	y	n	y	n	n	n	n	85.8	20.9	23.7628	2	y	240	LAD	B1	BP-SES	1	2.75	38	y	y	n	y	n	n	9.97	3.11	6.54	5.16	78.8991	1	240	1	240	1	240	1	240	1	240	1	240	1
22	no	72.1644	M	n	y	y	y	n	y	y	y	y	n	68.8	69	22.5684	3	y	203	LCX	A	DP-EES	1	3	15	y	n	n	y	n	n	12.39	6.32	9.355	5.96	63.7092	1	203	1	203	1	203	1	203	1	203	1	203	1
23	no	76.3863	F	n	n	n	y	n	n	n	n	n	n	70.9	70	25.802	1	n	182	LAD	B1	DP-EES	1	3	15	y	n	n	y	n	n	6.36	8.62	7.49	5.3	70.761	1	182	1	182	1	182	1	182	1	182	1	182	1
24	no	71.9973	M	n	n	y	n	n	y	n	n	n	n	59	70	29.3766	2	y	183	LAD	B1	BP-EES	1	2.5	20	y	n	n	y	n	n	5.23	4.87	5.05	5.05	100	1	183	1	183	1	183	1	183	1	183	1	183	1
25	yes	64.0685	M	y	y	n	n	n	n	y	n	n	n	95.8	61.6	27.198	1	n	190	LAD	C	DP-EES	1	2.5	33	y	n	n	y	n	n	4.39	3.17	3.78	4	105.82	1	190	1	190	1	190	1	190	1	190	1	190	1
26	yes	44.2904	F	n	n	n	n	n	n	n	n	y	n	4.1	30.8	29.3199	1	n	134	RCA	B2	BP-EES	1	3	22	y	n	y	y	n	n	5.72	6.68	6.2	5.16	83.2258	0	134	0	134	1	134	0	12	1	134	0	12	0
27	no	79.4658	M	y	y	y	n	n	n	n	n	n	n	104.4	64.7	24.8364	1	n	181	RCA	A	DP-EES	1	2.5	23	y	n	n	y	n	n	6.54	4.02	5.28	3.85	72.9167	1	181	1	181	1	181	1	181	1	181	1	181	1
28	no	65.4438	M	y	n	y	n	n	n	n	n	n	n	93.8	66	23.2053	1	n	369	LCX	A	DP-EES	1	2.25	18	n	n	n	y	y	n	6.46	4.62	5.54	3.77	68.0505	1	369	1	369	1	369	1	369	1	369	1	369	1
29	no	68.1863	M	y	y	n	n	n	n	y	n	n	n	61.8	72.7	25.7944	1	n	187	RCA	B2	DP-EES	1	2.5	18	y	n	n	y	n	n	6.55	5.1	5.825	4.13	70.9013	1	187	1	187	1	187	1	187	1	187	1	187	1
30	yes	65.4247	F	y	y	y	n	n	y	y	n	n	n	134.3	50.5	29.9961	1	n	188	LAD	B2	R-ZES	1	2.5	15	n	n	n	y	n	n	3.62	4.17	3.895	3.47	89.0886	1	188	1	188	1	188	1	188	1	188	1	188	1
31	no	74.5288	M	n	y	y	n	n	n	n	n	n	n	57	63	21.6389	1	n	189	LAD	B1	DP-EES	1	2.75	18	y	n	n	y	n	n	7.88	5	6.44	4.96	77.0186	1	189	1	189	1	189	1	189	1	189	1	189	1
32	no	73.4493	M	n	n	n	n	n	n	y	n	n	n	52.6	67	27.7199	1	n	256	LAD	A	DP-EES	1	2.5	18	y	n	n	n	n	n	3.22	3.21	3.215	4.12	128.149	1	256	1	256	1	256	1	256	1	256	1	256	1
33	no	70.5342	F	n	y	n	n	n	n	n	n	n	y	63.9	70.9	22.9719	1	n	195	LAD	A	DP-EES	1	3.25	15	y	n	n	n	n	n	10.13	9.96	10.045	8.18	81.4335	1	195	1	195	1	195	1	195	1	195	1	195	1
34	no	49.1699	M	n	y	y	n	n	n	n	n	n	n	85.7	64.9	23.7387	1	n	240	RCA	A	BP-EES	1	3	16	y	n	n	n	n	n	5.21	5.07	5.14	4.74	92.2179	1	240	1	240	1	240	1	240	1	240	1	240	1
35	no	71.9315	F	y	y	n	n	y	n	y	n	n	y	56.1	65.4	23.9629	1	n	334	RCA	C	R-ZES	1	3	34	y	n	n	y	n	n	11.66	5.1	8.38	5	59.6659	1	334	1	334	1	334	1	334	1	334	1	334	1
36	no	75.3863	M	y	n	n	n	n	n	y	n	y	n	7	39	23.6719	1	n	423	LCX	C	DP-EES	1	2.25	28	y	n	n	n	n	n	2.93	2.43	2.68	2.64	98.5075	1	423	1	423	1	423	1	423	1	423	1	423	1
37	no	65.1973	M	y	n	n	y	n	n	n	n	n	y	102.4	62.5	20.2848	1	n	954	LAD	B1	DP-EES	1	3	23	y	n	n	n	n	n	6.6	5.1	5.85	5.6	95.7265	1	954	1	954	1	954	1	954	1	954	1	954	1
38	no	86.6192	M	y	n	n	n	y	n	n	n	n	y	59.9	52.4	23.3203	1	n	939	LAD	C	R-ZES	1	2.5	30	n	n	n	n	n	n	3.7	2.8	3.25	4.9	150.769	1	939	1	939	1	939	1	939	1	939	1	939	1
39	no	70.0849	M	y	y	y	n	n	n	y	n	n	n	73.2	67.2	27.8132	2	y	910	LAD	B1	DP-EES	1	3	23	y	n	n	n	n	n	5.8	6.1	5.95	4.7	78.9916	1	910	1	910	1	910	1	910	1	910	1	910	1
40	no	75.2411	F	y	n	n	n	y	n	n	n	n	n	76.3	70	26.0889	1	n	1023	RCA	A	BP-SES	1	2.75	15	n	n	n	y	n	n	6.8	5.6	6.2	4.8	77.4194	1	1023	1	1023	1	1023	1	1023	1	1023	1	1023	1
41	no	74.5014	M	y	n	n	n	n	n	y	n	n	n	75.1	71.7	22.0386	2	y	203	LCX	A	BP-SES	1	2.5	28	y	n	n	n	n	n	5	4	4.5	3.9	86.6667	1	203	1	203	1	203	1	203	1	203	1	203	1
42	no	69.6795	M	y	y	n	y	n	n	n	n	n	n	95.4	68	28.0404	2	y	1041	LAD	C	BP-SES	1	2.5	38	y	n	y	y	n	n	4.3	2.6	3.45	2.9	84.058	1	1041	1	1041	1	1041	1	1041	1	1041	1	1041	1
43	no	79.6329	M	y	y	y	n	n	n	n	n	n	n	59.9	58	25.6165	2	y	220	LAD	B1	DP-EES	1	3	18	y	n	n	n	y	n	6.4	3.3	4.85	3.8	78.3505	1	220	1	220	1	220	1	220	1	220	1	220	1
44	no	69.6274	M	y	n	n	n	n	n	n	n	n	n	70.6	77	23.5935	2	y	1036	LAD	B1	R-ZES	1	3	14	y	n	n	y	n	n	6.9	7.2	7.05	5.6	79.4326	1	1036	1	1036	1	1036	1	1036	1	1036	1	1036	1
45	no	77.0575	M	y	y	y	n	n	n	n	n	n	y	90.9	73	21.9111	1	n	1110	RCA	A	DP-EES	1	2.5	15	y	n	n	n	n	n	4.7	4.7	4.7	3.5	74.4681	1	1110	1	1110	1	1110	1	1110	1	1110	1	1110	1
46	no	74.7123	M	n	n	y	n	n	n	n	n	n	y	61.8	60	20.5499	1	n	185	RCA	A	BP-EES	1	3	20	n	n	n	n	y	n	6.2	3.7	4.95	5.9	119.192	1	185	1	185	1	185	1	185	1	185	1	185	1
47	no	46.9123	M	n	y	n	n	n	y	y	n	n	n	94	59	22.9555	3	y	1253	LCX	A	BP-EES	1	2.5	20	y	n	n	n	n	n	4.8	2.9	3.85	3.9	101.299	1	1253	1	1253	1	1253	1	1253	1	1253	0	386	0
48	no	82.989	M	n	n	n	n	n	n	n	n	n	n	83.5	65	18.7377	2	y	1027	LAD	A	BP-SES	1	3	15	n	n	n	n	y	n	5.3	4.7	5	5.7	114	1	1027	1	1027	1	1027	1	1027	1	1027	1	1027	1
49	no	75.8822	M	n	y	y	n	n	n	n	n	n	n	73.7	62	23.8031	1	n	177	LAD	B1	BP-SES	1	2.5	15	y	n	n	y	n	n	8.3	3.9	6.1	4.3	70.4918	1	177	1	177	1	177	1	177	1	177	1	177	1
50	no	73.2712	M	n	y	n	n	n	n	n	n	n	n	63.5	59	22.4197	2	y	1328	LCX	A	BP-SES	1	3	18	n	n	n	y	y	n	9.2	5.6	7.4	5.8	78.3784	1	1328	1	1328	1	1328	1	1328	1	1328	1	1328	1
51	no	62.5945	F	y	y	n	n	n	n	n	n	n	n	57.7	32	21.7778	1	n	187	LAD	C	DP-EES	1	2.5	28	y	n	n	y	n	n	5.2	3.6	4.4	3.5	79.5455	1	187	1	187	1	187	1	187	1	187	1	187	1
52	no	72.6164	M	y	y	n	n	n	n	n	n	n	n	70.6	75	22.4143	2	y	190	LCX	C	BP-EES	1	2.5	16	y	n	n	n	n	n	5.4	4.3	4.85	3.7	76.2887	1	190	1	190	1	190	1	190	1	190	1	190	1
53	no	59.9616	M	n	y	y	n	n	n	y	n	n	n	60.2	62	31.1476	2	y	244	RCA	A	BP-EES	1	3	16	y	n	n	n	y	n	7.4	8.1	7.75	6.1	78.7097	1	244	1	244	1	244	1	244	1	244	1	244	1
54	yes	79.6658	F	y	n	n	n	n	n	n	n	y	y	6.4	58	22.47	1	n	570	RCA	A	DP-EES	1	3.5	15	y	n	n	y	n	n	6.6	9.8	8.2	8.4	102.439	0	570	1	570	0	570	1	570	1	570	1	570	1
55	no	69.5644	M	y	n	n	n	n	n	n	n	n	n	88.1	59	22.7112	1	n	1323	LAD	B1	BP-EES	1	3.5	20	y	n	n	n	n	n	9.1	6.8	7.95	5	62.8931	1	1323	1	1323	1	1323	1	1323	1	1323	1	1323	1
56	no	62.1726	M	y	y	y	n	n	n	n	n	n	n	75.8	31	23.8087	1	n	1290	LCX	C	BP-EES	1	2.25	16	n	n	n	n	y	n	3.3	1.6	2.45	2.3	93.8776	1	1290	1	1290	1	1290	1	1290	1	1290	1	1290	1
57	yes	67.7178	M	y	n	y	y	n	n	n	n	n	y	105.3	63	21.8271	2	y	241	RCA	B1	BP-EES	1	3.5	20	y	n	n	y	y	n	10.1	7.8	8.95	6.8	75.9777	1	241	1	241	1	241	1	241	1	241	1	241	1
58	no	60.9178	M	n	n	n	y	n	n	n	n	n	y	87.1	74	21.4533	2	y	179	LAD	B1	DP-EES	1	3.5	18	n	n	n	y	y	n	12.5	8.9	10.7	7.6	71.028	1	179	1	179	1	179	1	179	1	179	1	179	1
59	no	67.0329	F	y	y	y	n	n	n	y	n	n	n	92.4	73	27.1384	1	n	712	LAD	B2	DP-EES	1	2.5	14	y	n	n	y	n	n	4.4	1.9	3.15	4	126.984	1	712	1	712	1	712	1	712	1	712	1	712	1
60	no	79.3479	M	n	n	y	n	n	n	n	n	n	n	57.5	60	19.4515	1	n	1355	LAD	B2	BP-EES	1	2.5	20	n	n	n	y	y	n	7.8	2.3	5.05	3	59.4059	1	1355	1	1355	1	1355	1	1355	1	1355	1	1355	1
61	no	67.3151	M	n	n	n	y	n	n	n	n	n	n	84.4	62	23.2812	2	y	157	RCA	A	BP-EES	1	3	12	y	n	n	n	n	n	3.8	5	4.4	3.6	81.8182	1	157	1	157	1	157	1	157	1	157	1	157	1
62	no	72.6712	M	y	n	n	y	n	n	n	n	n	n	45.6	47	17.998	3	y	442	RCA	C	DP-EES	1	3.25	38	n	n	n	y	n	n	6.4	6.2	6.3	5.3	84.127	0	442	1	442	0	442	1	442	1	442	1	442	1
63	no	85.8521	F	n	y	y	n	n	n	y	n	n	n	70	55	17.2965	2	y	1331	LAD	A	BP-EES	1	2.5	20	y	n	n	n	n	n	3.9	3.6	3.75	3.6	96	1	1331	1	1331	1	1331	1	1331	1	1331	1	1331	1
64	no	44.2986	M	y	y	n	n	n	n	y	n	n	n	99.9	67	31.9007	2	y	1200	LAD	B1	R-ZES	1	3	34	y	n	n	y	n	n	11	5.6	8.3	5.1	61.4458	1	1200	1	1200	1	1200	1	1200	1	1200	0	1198	0
65	yes	72.9945	M	y	y	n	n	n	n	n	n	n	n	66.2	65	25.0762	1	n	1282	LAD	C	R-ZES	1	3	22	y	n	n	y	n	n	4.8	7.9	6.35	6.1	96.063	1	1282	1	1282	1	1282	1	1282	1	1282	1	1282	1
66	no	61.9068	M	y	y	n	n	n	n	y	n	n	n	69.4	33	23.6332	2	y	1381	LAD	C	BP-SES	1	3	28	y	n	n	n	n	n	6.2	5.6	5.9	5.6	94.9153	1	1381	1	1381	1	1381	1	1381	1	1381	1	1381	1
67	no	77.8082	M	y	n	n	n	n	n	n	n	n	n	67.5	63	23.003	2	y	206	LAD	C	DP-EES	1	2.5	28	y	n	n	n	n	n	7.8	5	6.4	2.8	43.75	1	206	1	206	1	206	1	206	1	206	1	206	1
68	no	74.4849	F	y	y	n	n	n	n	n	n	n	n	72.9		24.0671	1	n	210	LAD	C	DP-EES	1	2.75	38	y	n	n	n	n	n	3.3	5.6	4.45	4	89.8876	1	210	1	210	1	210	1	210	1	210	1	210	1
69	no	69.2384	M	y	y	n	n	n	n	n	n	n	n	82.4	71	30.5763	1	n	1402	LAD	A	BP-EES	1	3	16	y	n	n	y	n	n	5.5	5	5.25	7	133.333	1	1402	1	1402	1	1402	1	1402	1	1402	1	1402	1
70	no	78.137	M	y	y	y	n	y	n	n	n	n	y	100.8	68	20.3748	1	n	1384	LAD	A	BP-EES	1	3	20	y	n	n	y	n	n	7.6	5.5	6.55	5.7	87.0229	1	1384	1	1384	1	1384	1	1384	1	1384	1	1384	1
71	no	76.5507	M	y	y	n	n	y	n	n	n	n	n	67.7	55	22.3289	3	y	1371	RCA	A	BP-SES	1	3	15	y	n	n	n	n	n	7	4.4	5.7	4.8	84.2105	1	1371	1	1371	1	1371	1	1371	1	1371	1	1371	1
72	no	82.2521	M	y	y	y	n	n	n	y	n	n	n	57.3	60	22.6836	2	y	1177	RCA	C	DP-EES	1	2.5	28	n	n	n	n	y	n	3.6	3.1	3.35	3.4	101.493	1	1177	1	1177	1	1177	1	1177	1	1177	1	1177	1
73	no	74.9781	M	y	n	y	n	y	n	n	n	n	y	76.2	68	19.7612	2	y	253	RCA	C	DP-EES	1	3	38	y	n	n	y	n	n	6.1	5.3	5.7	4.7	82.4561	1	253	1	253	1	253	1	253	1	253	1	253	1
74	no	68.2932	M	n	y	y	n	n	n	n	n	n	y	78	39	21.3495	1	n	1474	RCA	A	DP-EES	1	3	18	n	y	n	n	n	n	5.4	5	5.2	4.1	78.8462	1	1474	1	1474	1	1474	1	1474	1	1474	1	1474	1
75	no	71.7863	M	y	y	n	y	n	y	y	n	n	n	87	52	25.0615	2	y	74	LCX	B1	BP-SES	1	2.5	18	n	n	n	n	y	n	2.8	2.9	2.85	4.2	147.368	0	74	1	74	0	74	1	74	1	74	1	74	1
76	no	72.7945	M	y	y	y	n	n	n	y	n	n	n	66.2	67	19.6642	1	n	407	LAD	B2	R-ZES	1	3	38	y	n	n	y	y	n	8.1	6.1	7.1	6.3	88.7324	1	407	1	407	1	407	1	407	1	407	1	407	1
77	yes	73.3753	F	n	y	y	n	n	n	n	n	n	n	83.8	71	23.6926	1	n	199	LAD	C	BP-EES	2	2.75	36	n	n	n	y	n	y	6.3	3	4.65	3.4	73.1183	1	199	1	199	1	199	1	199	1	199	1	199	1
78	no	62.9151	M	n	y	n	y	n	y	y	n	n	n	70.9	76	21.5288	3	y	286	RCA	A	BP-EES	1	3	16	y	n	n	y	n	n	4.8	6.1	5.45	5.1	93.578	1	286	1	286	1	286	1	286	1	286	1	286	1
79	no	65.2795	M	n	y	y	y	y	y	y	n	n	n	93.8	73	21.9141	2	y	198	LAD	C	BP-EES	1	2.5	20	n	n	n	n	y	n	4.4	4.1	4.25	4.4	103.529	1	198	1	198	1	198	1	198	1	198	1	198	1
80	no	69.9616	F	y	y	y	n	n	n	n	n	n	n	77.2	73.1	29.7351	1	n	307	LAD	B1	BP-EES	1	3.5	20	n	n	n	n	y	n	10.1	6.9	8.5	8.5	100	1	307	1	307	1	307	1	307	1	307	1	307	1
81	no	79.9151	M	y	n	y	n	n	n	y	n	y	n	8	53	22.8405	1	n	1528	RCA	C	BP-EES	1	3.5	32	n	n	n	y	n	n	13.2	10.6	11.9	11.3	94.958	1	1528	1	1528	1	1528	1	1528	1	1528	1	1528	1
82	yes	75.4384	M	y	n	y	y	n	n	n	n	n	n	78.1	75	27.0954	2	y	1018	LCX	B1	BP-SES	1	2.5	18	y	n	n	y	y	n	5	3.8	4.4	3.8	86.3636	1	1018	1	1018	1	1018	1	1018	1	1018	1	1018	1
83	no	82.8082	M	n	y	n	n	n	y	y	n	n	n	73.9	63	24.8057	2	y	1357	LCX	A	BP-SES	1	2.5	15	y	n	n	n	n	n	4.1	2.8	3.45	4	115.942	1	1357	1	1357	1	1357	1	1357	1	1357	1	1357	1
84	yes	72.8849	M	n	y	y	n	n	n	y	n	n	n	61.5	71	25.8946	2	y	577	LAD	C	R-ZES	3	2.83	78	y	n	n	y	n	y	9	2.8	5.9	5.9	100	1	577	1	577	1	577	1	577	1	577	1	577	1
85	no	53.5452	M	n	y	y	n	n	n	n	n	n	n	64.2	37	30.8731	1	n	1568	LAD	C	DP-EES	2	2.625	31	n	n	n	n	y	y	11.1	3.9	7.5	2.8	37.3333	1	1568	1	1568	1	1568	1	1568	1	1568	1	1568	1
86	no	73.7151	M	n	n	n	n	n	y	y	n	n	n	97.2	60	25.2444	2	y	1534	LCX	C	DP-EES	1	2.5	38	y	n	n	n	y	n	3.7	2.4	3.05	3.3	108.197	1	1534	1	1534	1	1534	1	1534	1	1534	1	1534	1
87	no	79.874	M	n	y	n	n	n	n	n	n	n	n	70.7	72	19.9284	1	n	1520	LAD	A	DP-EES	1	2.5	16	n	n	n	y	y	n	5.6	4.9	5.25	3.9	74.2857	1	1520	1	1520	1	1520	1	1520	1	1520	1	1520	1
88	no	52.6356	F	y	y	n	n	y	n	n	n	n	y	88.7	71	24.9108	1	n	1575	LAD	B1	R-ZES	1	3	15	y	n	n	y	n	n	7.1	7.9	7.5	7.7	102.667	1	1575	1	1575	1	1575	1	1575	1	1575	1	1575	1
89	no	66.6986	M	y	y	n	n	y	n	n	n	n	n	71.2	50	25.7812	1	n	1566	LCX	A	BP-SES	1	2.5	15	y	n	n	n	y	n	4.6	2.7	3.65	3.8	104.11	1	1566	1	1566	1	1566	1	1566	1	1566	1	1566	1
90	no	55.5726	M	y	y	y	n	n	n	n	n	n	n	78	66	29.4029	1	n	333	LAD	B2	DP-EES	1	2.5	23	n	n	n	n	y	n	5.3	2.7	4	4.1	102.5	1	333	1	333	1	333	1	333	1	333	1	333	1
91	no	74.2192	M	y	n	y	n	n	n	n	n	n	n	44.9	76	21.2306	2	y	1630	RCA	A	DP-EES	1	2.5	32	y	n	n	n	y	n	2.8	2.3	2.55	2.3	90.1961	1	1630	1	1630	1	1630	1	1630	1	1630	1	1630	1
92	no	75.063	F	y	y	y	n	n	n	y	y	n	n	48.4	74	28.617	1	n	755	SVG	B1	R-ZES	1	3.5	18	y	n	n	y	n	n	5.5	8.4	6.95	5.6	80.5755	1	755	1	755	1	755	1	755	1	755	1	755	1
93	no	81.7397	F	y	y	y	n	n	y	y	n	n	n	68.5	65	21.5291	1	n	2	LAD	A	DP-EES	1	2.75	12	n	n	n	n	y	n	5	4.4	4.7	4.2	89.3617	1	2	1	2	1	2	1	2	1	2	1	2	1
94	no	75.863	F	y	y	n	n	n	n	n	n	n	n	104.5	78	23.3056	1	n	1695	LAD	B1	DP-EES	1	2.5	23	n	n	n	n	y	n	5.2	3.4	4.3	3.6	83.7209	1	1695	1	1695	1	1695	1	1695	1	1695	1	1695	1
95	no	62.6	M	y	y	n	n	n	y	y	n	n	n	83.7	73	27.1075	1	n	1417	LAD	A	DP-EES	1	3.0	15	n	n	n	n	n	n	7.1	6.5	6.8	5.3	77.9412	1	1417	1	1417	1	1417	1	1417	1	1417	1	1417	1
96	no	68.674	M	y	y	n	n	n	n	n	n	n	n	70.9	68	21.5139	1	n	962	RCA	C	DP-EES	1	3.25	12	n	n	n	n	y	n	7.6	4.9	6.25	6.3	100.8	1	962	1	962	1	962	1	962	1	962	1	962	1
97	no	77.2822	M	n	y	y	n	n	n	n	n	n	y	64.9	43	22.8883	1	n	1345	LAD	C	DP-EES	1	2.5	16	n	n	n	n	y	n	4	3.3	3.65	3.4	93.1507	1	1345	1	1345	1	1345	1	1345	1	1345	1	1345	1
98	yes	75.1151	M	n	n	n	n	n	n	n	n	n	n	68.9	68	20.8651	2	y	1807	LAD	A	DP-EES	1	3.5	15	n	n	n	y	y	n	11.2	5	8.1	10.1	124.691	1	1807	1	1807	1	1807	1	1807	1	1807	1	1807	1
99	no	71.0274	M	y	y	n	n	n	n	n	n	n	n	70.3	30	24.996	2	y	576	LCX	B1	DP-EES	1	2.5	23	y	n	n	n	n	n	3.2	3	3.1	2.9	93.5484	1	576	1	576	1	576	1	576	1	576	1	576	1
100	no	78.8247	M	y	n	n	n	n	n	n	n	n	y	62.3	71	26.7148	1	n	183	LCX	B1	DP-EES	1	2.5	28	n	n	n	n	y	n	5.9	1.9	3.9	3.8	97.4359	1	183	1	183	1	183	1	183	1	183	1	183	1
101	no	75.074	M	y	y	n	n	n	y	y	n	n	n	68	64	28.8705	1	n	1793	LAD	B1	DP-EES	1	3	12	n	n	n	n	y	n	4.7	6.3	5.5	5.8	105.455	1	1793	1	1793	1	1793	1	1793	1	1793	1	1793	1
102	yes	76.3233	M	y	y	n	y	n	n	n	n	n	n	69.5	37	23.5706	2	y	1744	LAD	B1	R-ZES	1	3	15	n	n	n	n	y	n	3.9	3.3	3.6	5.6	155.556	1	1744	1	1744	1	1744	1	1744	1	1744	0	1178	0
103	no	72.8356	F	n	n	n	n	n	n	n	n	n	n	70.9	66	22.0526	1	n	1684	LCX	B1	DP-EES	1	2.5	24	n	n	n	y	y	n	3.1	1.8	2.45	3.8	155.102	1	1684	1	1684	1	1684	1	1684	1	1684	1	1684	1
104	no	49.0521	F	y	n	y	n	n	n	n	n	n	n	72.7	35	29.9967	1	n	333	LCX	C	DP-EES	1	2.5	28	y	n	n	y	n	n	5.5	4.1	4.8	4.5	93.75	1	333	1	333	1	333	1	333	1	333	1	333	1
105	no	65.463	M	n	n	n	n	n	y	y	n	n	n	59.2	34	24.0601	1	n	1772	LCX	C	DP-EES	1	3.5	23	n	n	n	n	y	n	10.6	6.2	8.4	6.9	82.1429	0	1772	1	1772	0	1772	1	1772	1	1772	1	1772	1
106	no	64.4329	M	y	n	n	n	n	n	n	n	n	n	60.8	64	28.8051	1	n	1994	RCA	C	DP-EES	1	3.5	18	n	n	n	n	y	n	10.9	8.6	9.75	7.8	80	1	1994	1	1994	1	1994	1	1994	1	1994	1	1994	1
107	no	74.2247	M	y	n	n	n	n	n	n	n	n	n	62.5	71	23.0655	2	y	1852	LCX	B1	DP-EES	1	3	15	n	n	n	n	y	n	6.2	4.4	5.3	5	94.3396	1	1852	1	1852	1	1852	1	1852	1	1852	1	1852	1
108	no	59.6	M	y	n	n	n	n	n	n	n	n	n	60.9	74	30.2382	2	y	655	RCA	A	DP-EES	2	3.5	56	n	n	n	n	y	y	6.4	4.9	5.65	7.6	134.513	1	655	1	655	1	655	1	655	1	655	1	655	1
109	no	77.7945	M	y	n	n	n	n	y	y	n	n	n	90.9	52	35.629	2	y	870	RCA	A	DP-EES	1	2.75	20	n	n	n	y	n	n	9.2	8.1	8.65	5.2	60.1156	1	870	1	870	1	870	1	870	1	870	1	870	1
110	no	63.6	M	y	n	y	n	n	n	n	n	n	n	61.8	72	23.3219	3	y	1971	LCX	C	DP-EES	2	2.375	36	y	n	n	n	n	y	3	3.4	3.2	3.5	109.375	1	1971	1	1971	1	1971	1	1971	1	1971	1	1971	1
111	no	81.4	M	y	n	n	n	n	n	n	n	n	n	85.2	70	22.3691	2	y	168	LAD	B1	R-ZES	1	2.75	30	n	n	n	y	y	n	5.3	4	4.65	5.5	118.28	1	168	1	168	1	168	1	168	1	168	1	168	1
112	no	72.1096	F	y	n	n	n	n	n	n	n	n	n	44.4	52	21.0801	1	n	1229	LMT	A	R-ZES	1	3	18	n	n	n	y	n	n	9.82	5.24	7.53	6.03	80.0797	1	1229	1	1229	1	1229	1	1229	1	1229	1	1229	1
113	no	79.1288	M	n	n	y	y	n	n	n	n	n	y	58.6	67	21.4978	1	n	2079	LAD	B1	R-ZES	1	3	22	y	n	n	n	n	n	5.67	6.28	5.975	6.33	105.941	0	2079	1	2079	0	2079	1	2079	1	2079	1	2079	1
114	no	72.2548	M	y	n	y	n	n	n	n	n	n	n	68.8	69	22.286	1	n	1918	LAD	C	R-ZES	1	3	12	y	n	n	n	n	n	4.21	5.92	5.065	6.01	118.657	1	1918	1	1918	1	1918	1	1918	1	1918	1	1918	1
115	no	73.1863	M	y	n	n	n	n	n	n	n	n	n	86.4	68	20.0008	1	n	2238	LAD	B1	R-ZES	1	2.75	26	y	n	n	n	n	n	3.5	2.9	3.2	4.7	146.875	1	2238	1	2238	1	2238	1	2238	1	2238	1	2238	1
116	no	79.7534	M	y	n	y	n	n	n	n	n	n	n	54.2	62	27.6888	1	n	684	LAD	A	DP-EES	1	2.75	23	y	n	n	n	n	n	4.8	3.1	3.95	4.4	111.392	1	684	1	684	1	684	1	684	1	684	1	684	1
117	no	70.5123	M	y	y	n	n	n	n	n	n	n	n	68.5	63	25.0036	1	n	196	LAD	C	DP-EES	1	2.5	12	y	n	n	n	y	n	4.5	5.3	4.9	4.4	89.7959	1	196	1	196	1	196	1	196	1	196	1	196	1
118	no	70.6575	M	y	y	y	n	n	n	y	n	n	n	56.7	64	20.4999	1	n	1526	RCA	C	DP-EES	1	3.25	33	y	n	n	y	n	n	8.48	6.58	7.53	5.93	78.7517	1	1526	1	1526	1	1526	1	1526	1	1526	1	1526	1
119	no	67.1151	F	y	n	y	n	n	n	n	n	n	n	108	73	26.7109	2	y	1226	LAD	B1	R-ZES	1	3	18	y	n	n	y	y	n	14.2	4.78	9.49	5.62	59.2202	1	1226	1	1226	1	1226	1	1226	1	1226	1	1226	1
120	no	77.3562	M	y	y	y	n	n	n	n	n	n	n	64.1	69	25.4055	2	y	1329	LCX	A	R-ZES	1	2.5	14	y	n	n	n	y	n	5.83	5.51	5.67	4.17	73.545	0	1329	1	1329	0	1329	1	1329	1	1329	1	1329	1
121	no	68.874	M	y	y	n	n	n	n	n	n	n	n	77.7	61	21.9213	1	n	294	LAD	C	DP-EES	1	3	30	y	n	n	n	n	n	5.74	5.1	5.42	4.56	84.1328	1	294	1	294	1	294	1	294	1	294	1	294	1
122	yes	70.7425	M	y	y	n	n	y	n	n	n	n	n	110	65	21.3281	1	n	2616	LAD	C	R-ZES	1	2.75	18	y	n	n	n	n	n	4.04	3.29	3.665	3.31	90.3138	1	2616	1	2616	1	2616	1	2616	1	2616	1	2616	1
123	no	73.2274	F	y	y	n	n	y	n	n	n	n	n	38.1	69	24.2972	1	n	1169	RCA	A	R-ZES	1	3.5	15	y	n	n	n	n	n	9.52	7.56	8.54	9.75	114.169	1	1169	1	1169	1	1169	1	1169	1	1169	1	1169	1
124	no	66.7014	F	y	y	n	n	n	y	y	n	n	n	66.8	60	17.894	2	y	226	LAD	B2	DP-EES	1	2.75	24	n	n	y	n	n	n	5.05	4.9	4.975	5.39	108.342	1	226	1	226	1	226	1	226	1	226	1	226	1
125	no	61.063	M	n	n	n	y	n	n	n	n	n	y	70.3	59	23.8751	1	n	226	LAD	B1	R-ZES	1	3.5	18	y	n	n	n	y	n	8.09	8.5	8.295	9.64	116.215	1	226	1	226	1	226	1	226	1	226	1	226	1
126	no	66.2959	M	n	y	y	n	n	y	y	n	n	n	74.4	53	22.4784	2	y	2646	LAD	A	DP-EES	1	3	20	y	n	n	n	n	n	6.9	3.31	5.105	4.72	92.4584	1	2646	1	2646	1	2646	1	2646	1	2646	1	2646	1
127	yes	65.7178	M	y	y	n	n	n	n	n	n	n	n	54.4	59	22.4448	2	y	750	RCA	C	DP-EES	1	3	18	y	n	n	n	y	n	8	4.3	6.15	5.26	85.5285	1	750	1	750	1	750	1	750	1	750	0	214	0
128	yes	53.9315	M	y	y	n	n	y	n	n	n	n	y	78.2	41	19.7427	1	n	246	LAD	C	DP-EES	1	2.75	26	y	y	n	n	n	n	7.29	4.57	5.93	6.19	104.384	1	246	1	246	1	246	1	246	1	246	1	246	1
129	no	72.4603	M	y	n	n	n	y	n	n	n	n	n	59.4	45	25.3946	2	y	226	LCX	C	DP-EES	1	2.5	38	y	n	n	n	y	n	6.37	4.57	5.47	4.69	85.7404	1	226	1	226	1	226	1	226	1	226	1	226	1
130	yes	69.3014	M	y	n	n	n	n	y	y	n	n	n	77.7	42	21.8346	2	y	232	RCA	B2	R-ZES	1	3	22	y	n	n	y	n	n	5.35	7.96	6.655	5.78	86.852	1	232	1	232	1	232	1	232	1	232	1	232	1
131	no	56.8877	M	y	y	y	n	y	n	n	n	n	n	106.8	57	25.0517	2	y	2302	LAD	C	DP-EES	1	2.75	38	y	n	n	y	n	n	5.23	3.22	4.225	3.37	79.7633	1	2302	1	2302	1	2302	1	2302	1	2302	1	2302	1
132	yes	76.3699	F	n	n	n	n	n	n	n	n	y	n	4.8	57	17.9378	3	y	1797	LAD	C	DP-EES	1	3	23	y	n	n	y	n	n	6.34	4.67	5.505	5.05	91.7348	1	1797	1	1797	1	1797	1	1797	1	1797	0	1111	0
133	no	63.2575	M	y	n	y	y	n	n	n	n	n	n	68.8	74	30.7812	2	y	273	LCX	C	R-ZES	1	2.5	30	y	n	n	y	n	n	6.98	4.12	5.55	6.56	118.198	1	273	1	273	1	273	1	273	1	273	1	273	1
134	no	56.5397	M	n	y	y	n	y	n	n	n	n	n	84.9		26.0933	1	n	2308	LAD	B1	R-ZES	1	3.5	15	y	n	n	n	y	n	12.99	8.49	10.74	8.5	79.1434	1	2308	1	2308	1	2308	1	2308	1	2308	1	2308	1
135	no	69.0466	M	y	y	y	n	n	y	y	n	n	n	52.9	41	23.4107	1	n	4	RCA	C	R-ZES	1	3	26	y	n	n	n	n	n	6.76	4.79	5.775	7.24	125.368	1	4	1	4	1	4	1	4	1	4	1	4	1
136	yes	75.8712	F	y	n	y	n	n	y	y	n	n	n	107.3	42		2	y	516	RCA	B1	R-ZES	1	3	22	y	n	n	n	n	n	8.77	3.84	6.305	6.52	103.41	1	516	1	516	1	516	1	516	1	516	1	516	1
137	no	74.9342	M	y	y	n	n	n	n	n	n	n	y	69.2	60	27.3438	1	n	238	LAD	C	R-ZES	1	2.5	30	y	y	n	n	y	n	4.29	2.89	3.59	3.37	93.8719	1	238	1	238	1	238	1	238	1	238	1	238	1
138	no	78.9452	M	y	y	n	n	n	n	n	n	n	n	58.8	69	25.0967	1	n	469	LAD	C	DP-EES	1	2.75	20	y	n	y	y	n	n	5.72	4	4.86	3.42	70.3704	1	469	1	469	1	469	1	469	1	469	0	259	0
139	no	74.589	M	y	n	y	n	y	n	n	n	n	n	53.5	71	25.3125	1	n	2566	LCX	C	DP-EES	1	2.5	20	y	n	n	y	n	n	4.89	3.73	4.31	3.29	76.3341	1	2566	1	2566	1	2566	1	2566	1	2566	1	2566	1
140	no	78.0137	F	y	y	y	n	y	y	n	n	n	n	54.9	57	17.1729	1	n	322	LAD	B1	DP-EES	1	3	24	y	n	n	n	n	n	6.68	4.86	5.77	5.46	94.6274	1	322	1	322	1	322	1	322	1	322	1	322	1
141	no	78.589	M	y	n	y	n	n	n	n	n	n	n	42.4	63	22.8764	3	y	1251	LAD	C	DP-EES	1	2.5	23	n	n	n	n	y	n	4.07	2.54	3.305	3.62	109.531	1	1251	1	1251	1	1251	1	1251	1	1251	1	1251	1
142	no	64.7616	M	y	y	n	n	y	n	n	n	n	n	80.6	69	19.2222	2	y	2162	LAD	B2	DP-EES	2	3.5	46	n	n	y	n	n	y	4.01	3.47	3.74	3.94	105.348	1	2162	1	2162	1	2162	1	2162	1	2162	1	2162	1
143	no	68.4438	F	y	n	n	n	n	n	n	n	n	n	60.3	72	25.5661	1	n	2829	RCA	B2	DP-EES	1	3	24	n	n	n	n	y	n	8.49	6.37	7.43	5.44	73.2167	1	2829	1	2829	1	2829	1	2829	1	2829	1	2829	1
144	yes	71.3233	M	y	n	y	y	n	n	n	n	n	y	109.8	53	27.1159	1	n	254	LAD	C	DP-EES	1	3	38	y	n	n	n	n	n	9.8	3.36	6.58	5.38	81.7629	1	254	1	254	1	254	1	254	1	254	1	254	1
145	no	65.5425	M	y	y	n	y	y	y	y	n	n	n	86.5	46	24.5915	1	n	1735	LAD	A	DP-EES	1	2.75	16	n	n	n	n	y	n	7.58	3.92	5.75	6.18	107.478	1	1735	1	1735	1	1735	1	1735	1	1735	1	1735	1
146	no	50.411	M	n	y	y	n	n	y	y	n	n	n	77.4	63	27.2049	1	n	2355	LAD	C	DP-EES	1	2.5	15	y	n	n	y	n	n	11.69	4.51	8.1	4.16	51.358	1	2355	1	2355	1	2355	1	2355	1	2355	1	2355	1
147	no	81.2959	F	y	y	y	n	n	n	y	n	n	n	38.9	66	23.9079	1	n	1464	LCX	B1	DP-EES	1	2.75	8	y	n	n	n	n	n	4.57	3.65	4.11	4.88	118.735	1	1464	1	1464	1	1464	1	1464	1	1464	1	1464	1
148	no	73.2658	M	n	n	n	n	n	y	y	n	n	y	79.9	69	29.7351	1	n	689	LCX	A	DP-EES	1	3	28	y	n	n	n	n	n	8.22	3.71	5.965	4.31	72.2548	1	689	1	689	1	689	1	689	1	689	1	689	1
149	no	65.1726	F	y	y	n	n	n	n	n	n	n	y	71.7	70	21.5729	2	y	245	LAD	C	DP-EES	2	2.625	43	y	y	n	n	y	y	4.43	3.74	4.085	3.28	80.2938	1	245	1	245	1	245	1	245	1	245	1	245	1
150	no	73.9096	F	y	y	n	n	y	n	n	n	n	y	68.2	67	22.2963	1	n	1588	LAD	A	DP-EES	1	2.75	18	n	n	n	n	y	n	4.8	3.48	4.14	4.56	110.145	1	1588	1	1588	1	1588	1	1588	1	1588	1	1588	1
151	no	70.5534	M	y	y	y	n	n	y	y	n	n	n	67.6	76	21.9037	1	n	3024	LAD	C	DP-EES	2	2.875	51	y	n	n	y	n	y	5.26	3.44	4.35	5.19	119.31	1	3024	1	3024	1	3024	1	3024	1	3024	1	3024	1
152	no	63.4822	F	y	y	y	n	n	y	y	y	n	n	57.3	55	31.5088	1	n	2877	LMT	B2	DP-EES	1	3.5	8	y	n	n	y	n	n	9.33	4.19	6.76	7.86	116.272	1	2877	1	2877	1	2877	1	2877	1	2877	0	1502	0
153	no	76.8904	M	n	n	y	n	y	n	y	n	n	y	51.5	43	22.7112	1	n	2710	LAD	A	DP-EES	1	3.5	18	y	n	n	y	n	n	13.23	6.91	10.07	8.26	82.0258	1	2710	1	2710	1	2710	1	2710	1	2710	1	2710	1
154	yes	65.7233	M	n	n	n	n	y	y	y	n	y	n	6.3	64	24.1217	2	y	961	RCA	B1	DP-EES	2	3.5	51	y	n	n	y	n	y	9.42	6.8	8.11	7.78	95.9309	1	961	1	961	1	961	1	961	1	961	1	961	1
155	no	65.5918	M	n	n	n	n	n	n	n	n	y	n	62.5	55	21.3944	1	n	3107	LAD	C	DP-EES	1	3.0	23	n	n	n	n	y	n	5.94	4.74	5.34	4.12	77.1536	1	3107	1	3107	1	3107	1	3107	1	3107	0	447	0
156	no	67.1425	M	y	y	y	n	y	y	n	n	n	n	70.2	69	25.5943	1	n	655	LAD	B1	DP-EES	1	3.0	18	y	n	n	n	n	n	7.38	5.72	6.55	5.78	88.2443	1	655	1	655	1	655	1	655	1	655	1	655	1
157	yes	64.9781	M	y	y	n	n	n	n	n	n	n	y	69.4	70	24.5775	1	n	3049	LAD	B1	DP-EES	1	3.0	28	y	n	n	n	y	n	8.69	5.77	7.23	7.22	99.8617	1	3049	1	3049	1	3049	1	3049	1	3049	1	3049	1
158	yes	38.1616	M	y	y	y	y	n	n	n	n	n	n	75.7	54	28.8761	1	n	404	LCX	B1	DP-EES	1	2.5	28	y	n	n	y	n	n	4.5	2.34	3.42	3.35	97.9532	1	404	1	404	1	404	1	404	1	404	1	404	1
159	no	41.5425	M	y	y	y	y	n	n	n	n	n	y	88.9	39	29.0179	1	n	1634	LCX	C	DP-EES	1	3.5	15	y	y	n	n	n	n	8.19	5.06	6.625	8.89	134.189	1	1634	1	1634	1	1634	1	1634	1	1634	1	1634	1
160	no	57.3342	M	n	n	n	y	y	n	n	n	n	y	121.8	62	24.3945	2	y	1810	LAD	C	DP-EES	2	2.75	41	y	n	n	n	n	y	4.67	3.98	4.325	4.98	115.145	1	1810	1	1810	1	1810	1	1810	1	1810	0	861	0
161	no	68.4137	M	n	y	n	y	n	n	n	n	n	y	85.4	67	23.2007	2	y	1874	RCA	C	DP-EES	2	3.25	56	y	n	y	y	n	y	6.89	4.08	5.485	5.63	102.644	1	1874	1	1874	1	1874	1	1874	1	1874	1	1874	1
162	no	46.1014	M	n	n	n	n	y	n	n	n	n	y	73.4	57	22.6627	1	n	878	LAD	B2	DP-EES	1	2.75	18	n	y	n	y	n	n	2.95	2.67	2.81	5.29	188.256	1	878	1	878	1	878	1	878	1	878	1	878	1
163	no	64.1507	M	n	n	n	n	y	n	n	n	n	y	92.7	51	22.571	1	n	3293	LAD	B2	DP-EES	1	3.5	28	n	y	n	n	y	n	4.87	1.37	3.12	5	160.256	1	3293	1	3293	1	3293	1	3293	1	3293	1	3293	1
164	yes	65.2877	M	n	y	n	y	n	n	n	n	n	y	100.5	60	22.4051	1	n	1496	LAD	B1	DP-EES	1	3.5	8	n	n	n	n	y	n	8.46	5.8	7.13	7.48	104.909	1	1496	1	1496	1	1496	1	1496	1	1496	1	1496	1
165	yes	58.0795	M	y	y	n	n	n	n	n	n	n	y	92.2	70	28.052	1	n	3192	LCX	B1	DP-EES	1	2.75	28	n	y	n	n	y	n	6.91	3.85	5.38	4.89	90.8922	1	3192	1	3192	1	3192	1	3192	1	3192	1	3192	1
166	yes	67.3808	F	y	y	y	n	n	n	n	n	n	y	61.4	73	34.5057	1	n	3351	LAD	B1	DP-EES	1	3.0	23	n	y	n	n	y	n	7.25	5.33	6.29	6.08	96.6614	1	3351	1	3351	1	3351	1	3351	1	3351	0	3305	0
167	no	70.0767	M	y	n	n	n	n	n	n	n	n	y	79.7	69	25.698	1	n	3338	LAD	B1	DP-EES	1	3.0	23	n	y	n	n	y	n	8.88	5.75	7.315	5.86	80.1094	1	3338	1	3338	1	3338	1	3338	1	3338	1	3338	1
168	yes	67.2466	M	n	n	y	n	n	n	n	n	n	y	85.7	63	19.5958	1	n	2169	LCX	B1	DP-EES	1	3.0	15	n	y	n	n	y	n	8.17	4.16	6.165	6.17	100.081	1	2169	1	2169	1	2169	1	2169	1	2169	1	2169	1
169	yes	69.3616	F	n	y	n	n	n	n	n	n	n	y	77.2	62	20.4045	1	n	3442	LAD	A	DP-EES	1	3.0	18	n	y	n	n	y	n	4.28	4.78	4.53	4.53	100	1	3442	1	3442	1	3442	1	3442	1	3442	1	3442	1
170	yes	76.7808	M	n	n	n	n	y	n	n	n	n	y	66.9	66	23.3234	2	y	2734	LAD	C	DP-EES	2	2.75	46	n	y	n	y	y	y	5.39	2.78	4.085	3.84	94.0024	1	2734	1	2734	1	2734	1	2734	1	2734	1	2734	1
171	yes	68.2411	M	n	y	n	n	y	n	n	n	n	y	56.6	72	22.6997	2	y	2107	LAD	C	DP-EES	2	2.625	46	n	y	n	y	y	y	3.83	2.91	3.37	2.91	86.3501	1	2107	1	2107	1	2107	1	2107	1	2107	1	2107	1
172	no	66.9068	M	n	y	n	n	n	n	n	n	n	y	77.6	57	21.6418	1	n	3485	LAD	A	DP-EES	1	3.0	12	n	y	n	n	y	n	6.84	4.51	5.675	7.6	133.921	1	3485	1	3485	1	3485	1	3485	1	3485	1	3485	1
173	no	76.5671	F	y	y	n	n	n	n	n	n	n	y	47.6	65	28.4694	1	n	3301	RCA	C	DP-EES	1	2.5	23	n	y	n	n	n	n	10.18	5.62	7.9	5.26	66.5823	1	3301	1	3301	1	3301	1	3301	1	3301	1	3301	1
174	no	71.1397	M	y	n	y	n	n	n	n	n	n	y	58.4	57	24.4261	1	n	3658	LAD	A	DP-EES	1	3.0	15	n	y	n	y	y	n	8.41	4.36	6.385	5.66	88.6453	1	3658	1	3658	1	3658	1	3658	1	3658	1	3658	1
175	yes	62.5918	M	n	y	n	y	n	n	n	n	n	y	95.1	52	22.7174	1	n	2069	LAD	B2	DP-EES	1	2.5	23	n	y	n	y	y	n	4.21	2.55	3.38	3.41	100.888	1	2069	1	2069	1	2069	1	2069	1	2069	1	2069	1
[truncated: 9 more columns]

## Sheet: Table 3-1 and 5.
No	No of patinet and lesion	Edge location (Prox or distal)	edge with dissection y or n	Reference lumen area (mm2)	Stent Border Area	Peri-stent lumen area	Long dameter (@PLA) mm	Short dameter (@PLA) mm	Stent oversizing index	Stent oversizing index (Increase 0.1)	Stent oversizing index (Increase 0.1) INT	Lumen Essentricity	Lume Eccentricity (increase 0.1)	Lume Eccentricity (increase 0.1) INT	Lumen Long diameter/Short diameter (@PLA)	plaque type (LP=lipid, FB=fibrous, CA=calcification, NO=no plaque)	Progressive altherosclerotic plaque
1	1	P	n	7.73	7.67	7.73	3.29	2.9	0.992238	10.9224	10	0.118541	2.18541	2	1.13448	LP	y
2	2	P	n	7.62	8.24	7.16	3.16	2.88	1.08136	11.8136	11	0.0886076	1.88608	1	1.09722	NO	n
3	3	P	n	6.98	6.3	6.71	3.25	2.58	0.902579	10.0258	10	0.206154	3.06154	3	1.25969	LP	y
4	4	P	n	15.53	13.86	15.61	5.02	3.92	0.892466	9.92466	9	0.219124	3.19124	3	1.28061	FB	n
5	5	P	n	8.07	7.83	8.08	3.54	3	0.97026	10.7026	10	0.152542	2.52542	2	1.18	CA	y
6	6	P	n	2.95	3.3	2.95	2.02	1.84	1.11864	12.1864	12	0.0891089	1.89109	1	1.09783	FB	n
7	7	P	n	8.31	9.3	8.24	3.59	2.91	1.11913	12.1913	12	0.189415	2.89415	2	1.23368	FB	n
8	8	P	n	9.67	9.6	9.52	3.61	3.29	0.992761	10.9276	10	0.0886427	1.88643	1	1.09726	FB	n
9	9	P	n	11.87	11.6	11.87	4.18	3.57	0.977254	10.7725	10	0.145933	2.45933	2	1.17087	LP	y
10	10	P	n	17.33	14.47	17.16	5.32	4.13	0.834968	9.34968	9	0.223684	3.23684	3	1.28814	FB	n
11	11	P	n	6.16	5.5	5.19	2.67	2.52	0.892857	9.92857	9	0.0561798	1.5618	1	1.05952	LP	y
12	12	P	n	8.29	8.96	8.21	3.49	2.98	1.08082	11.8082	11	0.146132	2.46132	2	1.17114	LP	y
13	13	P	n	10.1	10.43	10.76	3.79	3.54	1.03267	11.3267	11	0.0659631	1.65963	1	1.07062	FB	n
14	14	P	n	7.57	6.98	6.91	3.35	2.66	0.922061	10.2206	10	0.20597	3.0597	3	1.2594	LP	y
15	15	P	n	14.57	10.04	11.98	4.05	3.62	0.689087	7.89087	7	0.106173	2.06173	2	1.11878	FB	n
16	16	P	n	14.25	12.71	14.68	4.83	4.04	0.89193	9.9193	9	0.163561	2.63561	2	1.19554	FB	n
17	18	P	n	3.82	4.99	4.37	2.47	2.19	1.30628	14.0628	14	0.11336	2.1336	2	1.12785	FB	n
18	19	P	n	18.56	15.66	18.56	5.31	4.51	0.84375	9.4375	9	0.150659	2.50659	2	1.17738	FB	n
19	20	P	n	16.13	11.58	16.01	4.78	4.2	0.717917	8.17917	8	0.121339	2.21339	2	1.1381	FB	n
20	21	P	n	9.97	13.51	12.79	4.32	3.71	1.35507	14.5507	14	0.141204	2.41204	2	1.16442	FB	n
21	22	P	n	12.39	10.41	12.39	4.07	3.84	0.840194	9.40194	9	0.0565111	1.56511	1	1.0599	FB	n
22	23	P	n	6.36	8.47	6.36	3.19	2.54	1.33176	14.3176	14	0.203762	3.03762	3	1.25591	CA	y
23	24	P	n	5.23	5.39	5.23	2.78	2.27	1.03059	11.3059	11	0.183453	2.83453	2	1.22467	FB	n
24	25	P	y	4.39	5.19	4.69	2.73	2.11	1.18223	12.8223	12	0.227106	3.27106	3	1.29384	CA	y
25	26	P	y	5.72	5.56	5.72	3.32	2.17	0.972028	10.7203	10	0.346386	4.46386	4	1.52995	CA	y
26	27	P	n	6.54	5.88	7.62	3.59	2.74	0.899083	9.99083	9	0.236769	3.36769	3	1.31022	FB	n
27	28	P	n	6.46	4.52	4.44	2.54	2.22	0.69969	7.9969	7	0.125984	2.25984	2	1.14414	FB	n
28	29	P	n	6.55	7.15	6.53	3.12	2.69	1.0916	11.916	11	0.137821	2.37821	2	1.15985	FB	n
29	30	P	n	3.62	3.64	3.41	2.26	1.96	1.00552	11.0552	11	0.132743	2.32743	2	1.15306	CA	y
30	31	P	n	7.88	6.38	7.71	3.41	2.9	0.809645	9.09645	9	0.14956	2.4956	2	1.17586	FB	n
31	32	P	n	3.22	3.93	3.57	2.26	1.98	1.2205	13.205	13	0.123894	2.23894	2	1.14141	FB	n
32	33	P	n	10.13	9.55	9.7	3.78	3.12	0.942744	10.4274	10	0.174603	2.74603	2	1.21154	FB	n
33	34	P	n	5.21	5.92	5.43	2.78	2.4	1.13628	12.3628	12	0.136691	2.36691	2	1.15833	CA	y
34	35	P	n	11.66	9.84	11.58	3.99	3.66	0.843911	9.43911	9	0.0827068	1.82707	1	1.09016	FB	n
35	36	P	n	2.93	3.45	3.21	2.22	1.88	1.17747	12.7747	12	0.153153	2.53153	2	1.18085	FB	n
36	37	P	n	6.6	6.4	6.7	3.03	2.8	0.969697	10.697	10	0.0759076	1.75908	1	1.08214	CA	y
37	38	P	n	3.7	3.3	1.8	1.66	1.25	0.891892	9.91892	9	0.246988	3.46988	3	1.328	LP	y
38	39	P	n	5.8	6.2	6.1	2.93	2.65	1.06897	11.6897	11	0.0955631	1.95563	1	1.10566	FB	n
39	40	P	n	6.8	6.1	7.1	3.18	2.9	0.897059	9.97059	9	0.0880503	1.8805	1	1.09655	NO	n
40	41	P	n	5	4.7	4.6	2.48	2.31	0.94	10.4	10	0.0685484	1.68548	1	1.07359	FB	n
41	42	P	n	4.3	4.2	4.4	2.56	2.16	0.976744	10.7674	10	0.15625	2.5625	2	1.18519	CA	y
42	43	P	n	6.4	5.7	5.9	3.01	2.53	0.890625	9.90625	9	0.159468	2.59468	2	1.18972	LP	y
43	44	P	n	6.9	6.7	12.5	4.73	3	0.971014	10.7101	10	0.365751	4.65751	4	1.57667	FB	n
44	45	P	n	4.7	4.4	6.1	3.13	2.5	0.93617	10.3617	10	0.201278	3.01278	3	1.252	FB	n
45	46	P	n	6.2	6.5	2.2	2.06	1.26	1.04839	11.4839	11	0.38835	4.8835	4	1.63492	LP	y
46	47	P	n	4.8	4.7	4.7	2.65	2.32	0.979167	10.7917	10	0.124528	2.24528	2	1.14224	FB	n
47	48	P	n	5.3	6.2	5.2	2.69	2.48	1.16981	12.6981	12	0.0780669	1.78067	1	1.08468	FB	n
48	49	P	n	8.3	8.3	8.7	3.47	3.1	1	11	11	0.106628	2.06628	2	1.11935	FB	n
49	50	P	n	9.2	7.9	8.4	3.54	3.05	0.858696	9.58696	9	0.138418	2.38418	2	1.16066	FB	n
50	51	P	n	5.2	5.4	5.6	2.75	2.59	1.03846	11.3846	11	0.0581818	1.58182	1	1.06178	CA	y
51	52	P	n	5.4	5.6	4.8	2.52	2.37	1.03704	11.3704	11	0.0595238	1.59524	1	1.06329	FB	n
52	53	P	n	7.4	7.8	8.2	3.38	3.04	1.05405	11.5405	11	0.100592	2.00592	2	1.11184	FB	n
53	54	P	y	6.6	8	8.3	3.47	3.06	1.21212	13.1212	13	0.118156	2.18156	2	1.13399	CA	y
54	55	P	n	9.1	9.1	9.3	3.63	3.24	1	11	11	0.107438	2.07438	2	1.12037	CA	y
55	56	P	n	3.3	3.1	3.3	2.1	1.96	0.939394	10.3939	10	0.0666667	1.66667	1	1.07143	FB	n
56	57	P	n	10.1	10.9	10.1	3.68	3.41	1.07921	11.7921	11	0.0733696	1.7337	1	1.07918	LP	y
57	58	P	n	12.5	11.7	12.5	4.11	3.87	0.936	10.36	10	0.0583942	1.58394	1	1.06202	LP	y
58	59	P	n	4.4	5.2	5.5	2.82	2.55	1.18182	12.8182	12	0.0957447	1.95745	1	1.10588	CA	y
59	60	P	n	7.8	5.7	7	3.03	2.96	0.730769	8.30769	8	0.0231023	1.23102	1	1.02365	FB	n
60	61	P	n	3.8	4.8	3.9	2.31	2.11	1.26316	13.6316	13	0.0865801	1.8658	1	1.09479	LP	y
61	62	P	n	6.4	7.1	6.8	3.33	2.56	1.10937	12.0937	12	0.231231	3.31231	3	1.30078	CA	y
62	63	P	n	3.9	4.7	4.5	2.47	2.29	1.20513	13.0513	13	0.0728745	1.72874	1	1.0786	FB	n
63	64	P	n	11	13.2	13.6	4.59	3.88	1.2	13	13	0.154684	2.54684	2	1.18299	FB	n
64	65	P	y	4.8	6.7	6.5	3.4	2.58	1.39583	14.9583	14	0.241176	3.41176	3	1.31783	CA	y
65	66	P	n	6.2	7	6.5	3.16	2.59	1.12903	12.2903	12	0.18038	2.8038	2	1.22008	FB	n
66	67	P	n	7.8	6.9	7.1	3.22	2.82	0.884615	9.84615	9	0.124224	2.24224	2	1.14184	LP	y
67	68	P	n	3.3	3.9	3.4	2.47	1.75	1.18182	12.8182	12	0.291498	3.91498	3	1.41143	FB	n
68	69	P	n	5.5	8.3	5.5	2.74	2.55	1.50909	16.0909	16	0.0693431	1.69343	1	1.07451	CA	y
69	70	P	n	7.6	6.7	7.7	3.4	2.97	0.881579	9.81579	9	0.126471	2.26471	2	1.14478	FB	n
70	71	P	n	7	5.4	5.3	2.66	2.52	0.771429	8.71429	8	0.0526316	1.52632	1	1.05556	FB	n
71	72	P	n	3.6	4.2	3.6	2.28	2.04	1.16667	12.6667	12	0.105263	2.05263	2	1.11765	FB	n
72	73	P	n	6.1	7.8	6.9	3.07	2.81	1.27869	13.7869	13	0.0846906	1.84691	1	1.09253	LP	y
73	74	P	n	5.4	5.9	5.7	2.83	2.52	1.09259	11.9259	11	0.109541	2.09541	2	1.12302	LP	y
74	75	P	n	2.8	4	3.3	2.34	1.8	1.42857	15.2857	15	0.230769	3.30769	3	1.3	LP	y
75	76	P	n	8.1	7.3	8.1	3.81	2.84	0.901235	10.0123	10	0.254593	3.54593	3	1.34155	FB	n
76	77	P	y	6.3	7.3	6.4	2.97	2.7	1.15873	12.5873	12	0.0909091	1.90909	1	1.1	FB	n
77	78	P	n	4.8	7.5	5.8	2.88	2.52	1.5625	16.625	16	0.125	2.25	2	1.14286	FB	n
78	79	P	n	4.4	5.3	4.6	2.55	2.27	1.20455	13.0455	13	0.109804	2.09804	2	1.12335	LP	y
79	80	P	n	10.1	10	10.4	4.08	3.27	0.990099	10.901	10	0.198529	2.98529	2	1.24771	FB	n
80	81	P	n	13.2	10.5	11	4	3.48	0.795455	8.95455	8	0.13	2.3	2	1.14943	FB	n
81	82	P	y	5	4.4	4	2.55	1.77	0.88	9.8	9	0.305882	4.05882	4	1.44068	CA	y
82	83	P	n	4.1	4.7	4.3	2.5	2.25	1.14634	12.4634	12	0.1	2	2	1.11111	LP	y
83	84	P	n	9	9.2	8.3	4.61	2.07	1.02222	11.2222	11	0.550976	6.50976	6	2.22705	FB	n
84	85	P	n	11.1	6.7	7.9	3.35	3.03	0.603604	7.03604	7	0.0955224	1.95522	1	1.10561	FB	n
85	86	P	n	3.7	4.5	3.9	2.28	2.15	1.21622	13.1622	13	0.0570175	1.57018	1	1.06047	LP	y
86	87	P	n	5.6	6.4	5.7	2.8	2.51	1.14286	12.4286	12	0.103571	2.03571	2	1.11554	FB	n
87	88	P	n	7.1	7.7	7.1	3.31	2.82	1.08451	11.8451	11	0.148036	2.48036	2	1.17376	FB	n
88	89	P	n	4.6	4.4	4.9	2.67	2.32	0.956522	10.5652	10	0.131086	2.31086	2	1.15086	CA	y
89	90	P	n	5.3	4.9	5.3	2.69	2.49	0.924528	10.2453	10	0.0743494	1.74349	1	1.08032	CA	y
90	91	P	n	2.8	4.1	3.2	2.12	1.92	1.46429	15.6429	15	0.0943396	1.9434	1	1.10417	CA	y
91	92	P	n	5.5	6.8	5.7	2.88	2.57	1.23636	13.3636	13	0.107639	2.07639	2	1.12062	FB	n
92	93	P	n	5	5.2	5.1	2.73	2.4	1.04	11.4	11	0.120879	2.20879	2	1.1375	FB	n
93	94	P	n	5.2	4.1	5	2.64	2.33	0.788462	8.88462	8	0.117424	2.17424	2	1.13305	FB	n
94	95	P	n	7.1	6.4	7.9	3.79	2.37	0.901408	10.0141	10	0.37467	4.7467	4	1.59916	FB	n
95	96	P	n	7.6	8.1	6.4	3.09	2.73	1.06579	11.6579	11	0.116505	2.16505	2	1.13187	FB	n
96	97	P	n	4	4.6	4.2	2.43	2.19	1.15	12.5	12	0.0987654	1.98765	1	1.10959	LP	y
97	98	P	n	11.2	10.3	13.8	4.3	4.06	0.919643	10.1964	10	0.055814	1.55814	1	1.05911	FB	n
98	99	P	n	3.2	4.1	3.7	2.31	2.03	1.28125	13.8125	13	0.121212	2.21212	2	1.13793	CA	y
99	100	P	n	5.9	4.1	5.7	2.81	2.53	0.694915	7.94915	7	0.0996441	1.99644	1	1.11067	CA	y
100	101	P	n	4.7	6.8	4.3	2.6	2.1	1.44681	15.4681	15	0.192308	2.92308	2	1.2381	CA	y
101	102	P	y	3.9	5.7	4.5	2.5	2.27	1.46154	15.6154	15	0.092	1.92	1	1.10132	CA	y
102	103	P	n	3.1	3.7	3.2	2.23	1.82	1.19355	12.9355	12	0.183857	2.83857	2	1.22527	LP	y
103	104	P	n	5.5	5.2	4.7	2.72	2.19	0.945455	10.4545	10	0.194853	2.94853	2	1.24201	FB	n
104	105	P	n	10.6	10.5	10.6	3.81	3.53	0.990566	10.9057	10	0.0734908	1.73491	1	1.07932	FB	n
105	106	P	n	10.9	8.8	10	3.84	3.32	0.807339	9.07339	9	0.135417	2.35417	2	1.15663	FB	n
106	107	P	n	6.2	8	7.7	3.18	3	1.29032	13.9032	13	0.0566038	1.56604	1	1.06	FB	n
107	108	P	n	6.4	9	7.3	3.24	2.95	1.40625	15.0625	15	0.0895062	1.89506	1	1.09831	FB	n
108	109	P	n	9.2	10.2	9.2	3.67	3.21	1.1087	12.087	12	0.125341	2.25341	2	1.1433	FB	n
109	110	P	n	3	4.5	3	2.12	1.81	1.5	16	16	0.146226	2.46226	2	1.17127	LP	y
110	111	P	n	5.3	5.5	5.4	2.8	2.4	1.03774	11.3774	11	0.142857	2.42857	2	1.16667	FB	n
111	113	P	n	5.67	6.17	4.95	2.62	2.34	1.08818	11.8818	11	0.10687	2.0687	2	1.11966	NO	n
112	114	P	n	4.21	6.36	4.89	2.77	2.24	1.51069	16.1069	16	0.191336	2.91336	2	1.23661	LP	y
113	115	P	n	3.5	4.6	3.5	2.16	2.07	1.31429	14.1429	14	0.0416667	1.41667	1	1.04348	CA	y
114	116	P	n	4.8	5	4.7	2.53	2.4	1.04167	11.4167	11	0.0513834	1.51383	1	1.05417	FB	n
115	117	P	n	4.5	5.1	4.5	2.5	2.26	1.13333	12.3333	12	0.096	1.96	1	1.10619	FB	n
116	118	P	n	8.48	9.65	8.48	3.87	2.75	1.13797	12.3797	12	0.289406	3.89406	3	1.40727	FB	n
117	119	P	n	14.2	12.93	14.13	4.53	3.83	0.910563	10.1056	10	0.154525	2.54525	2	1.18277	FB	n
118	120	P	n	5.83	6.2	5.88	2.87	2.64	1.06346	11.6346	11	0.0801394	1.80139	1	1.08712	NO	n
119	121	P	n	5.74	6.1	5.74	2.99	2.51	1.06272	11.6272	11	0.160535	2.60535	2	1.19124	LP	y
120	122	P	y	4.04	5.99	5	2.93	2.16	1.48267	15.8267	15	0.262799	3.62799	3	1.35648	LP	y
121	123	P	n	9.52	11.15	9.52	3.59	3.33	1.17122	12.7122	12	0.0724234	1.72423	1	1.07808	FB	n
122	124	P	n	5.05	6.18	5.24	2.89	2.19	1.22376	13.2376	13	0.242215	3.42215	3	1.31963	FB	n
123	125	P	n	8.09	12.56	9.07	3.52	3.3	1.55253	16.5253	16	0.0625	1.625	1	1.06667	FB	n
124	126	P	n	6.9	7.45	6.4	3.03	2.59	1.07971	11.7971	11	0.145215	2.45215	2	1.16988	FB	n
125	127	P	n	8	8.08	8.69	3.56	3.08	1.01	11.1	11	0.134831	2.34831	2	1.15584	LP	y
126	128	P	n	7.29	7.29	7.77	3.58	2.83	1	11	11	0.209497	3.09497	3	1.26502	LP	y
127	129	P	n	6.37	6.18	6.37	3.04	2.5	0.970173	10.7017	10	0.177632	2.77632	2	1.216	FB	n
128	130	P	y	5.35	6.66	6	2.99	2.51	1.24486	13.4486	13	0.160535	2.60535	2	1.19124	LP	y
129	131	P	n	5.23	5.48	6.38	2.87	2.81	1.0478	11.478	11	0.0209059	1.20906	1	1.02135	FB	n
130	132	P	n	6.34	7.01	6.82	3.35	2.28	1.10568	12.0568	12	0.319403	4.19403	4	1.4693	CA	y
131	133	P	n	6.98	8.9	7.13	3.08	2.93	1.27507	13.7507	13	0.0487013	1.48701	1	1.05119	FB	n
132	134	P	n	12.99	11.43	12.06	4.5	3.52	0.879908	9.79908	9	0.217778	3.17778	3	1.27841	FB	n
133	135	P	n	6.76	8.03	6.22	3	2.66	1.18787	12.8787	12	0.113333	2.13333	2	1.12782	FB	n
134	136	P	n	8.77	9.77	8.97	3.9	2.94	1.11403	12.1403	12	0.246154	3.46154	3	1.32653	FB	n
135	137	P	n	4.29	5.79	5.01	2.65	2.41	1.34965	14.4965	14	0.090566	1.90566	1	1.09959	FB	n
136	138	P	n	5.72	5.45	6.14	3.14	2.25	0.952797	10.528	10	0.283439	3.83439	3	1.39556	CA	y
137	139	P	n	4.89	4.28	5.41	2.9	2.4	0.875256	9.75256	9	0.172414	2.72414	2	1.20833	FB	n
138	140	P	n	6.68	6.98	5.77	2.82	2.6	1.04491	11.4491	11	0.0780142	1.78014	1	1.08462	FB	n
139	141	P	n	4.07	4.9	4.19	2.59	2.09	1.20393	13.0393	13	0.19305	2.9305	2	1.23923	FB	n
140	142	P	n	4.01	4.89	4.59	2.66	2.13	1.21945	13.1945	13	0.199248	2.99248	2	1.24883	FB	n
141	143	P	n	8.49	7.8	8.49	3.38	3.18	0.918728	10.1873	10	0.0591716	1.59172	1	1.06289	FB	n
142	144	P	n	9.8	8.64	9.27	3.67	3.14	0.881633	9.81633	9	0.144414	2.44414	2	1.16879	CA	y
143	145	P	n	7.58	6.58	7.33	3.17	2.89	0.868074	9.68074	9	0.0883281	1.88328	1	1.09689	FB	n
144	146	P	n	11.69	12.05	12.1	4.15	3.69	1.0308	11.308	11	0.110843	2.10843	2	1.12466	FB	n
145	147	P	n	4.57	5.37	4.27	2.65	1.97	1.17505	12.7505	12	0.256604	3.56604	3	1.34518	FB	n
146	148	P	n	8.22	8.53	7.41	3.35	2.93	1.03771	11.3771	11	0.125373	2.25373	2	1.14334	CA	y
147	149	P	n	4.43	5.86	5.1	2.72	2.35	1.3228	14.228	14	0.136029	2.36029	2	1.15745	LP	y
148	150	P	n	4.8	5.45	5.53	2.95	2.35	1.13542	12.3542	12	0.20339	3.0339	3	1.25532	FB	n
149	151	P	n	5.26	4.61	4.39	2.69	2.07	0.876426	9.76426	9	0.230483	3.30483	3	1.29952	FB	n
150	155	P	n	5.94	7.13	6.21	3.19	2.33	1.20034	13.0034	13	0.269592	3.69592	3	1.3691	FB	n
151	156	P	n	7.38	7.6	7.24	3.25	2.81	1.02981	11.2981	11	0.135385	2.35385	2	1.15658	FB	n
152	157	P	y	8.69	9.58	9.79	3.61	3.44	1.10242	12.0242	12	0.0470914	1.47091	1	1.04942	FB	n
153	158	P	n	4.5	4.21	4.68	2.54	2.3	0.935556	10.3556	10	0.0944882	1.94488	1	1.10435	LP	y
154	159	P	n	8.19	8.16	8.1	3.34	3.01	0.996337	10.9634	10	0.0988024	1.98802	1	1.10963	NO	n
155	160	P	n	4.67	8.06	5.25	2.8	2.39	1.72591	18.2591	18	0.146429	2.46429	2	1.17155	FB	n
156	161	P	n	6.89	7.32	7.19	3.16	2.87	1.06241	11.6241	11	0.0917722	1.91772	1	1.10105	FB	n
157	162	P	n	2.95	2.95	3.24	2.17	1.88	1	11	11	0.133641	2.33641	2	1.15426	FB	n
158	163	P	n	4.87	6.5	6.28	3.05	2.66	1.3347	14.347	14	0.127869	2.27869	2	1.14662	LP	y
159	164	P	n	8.46	4.89	9.1	3.5	3.24	0.578014	6.78014	6	0.0742857	1.74286	1	1.08025	NO	n
160	165	P	n	6.91	7.14	7.8	3.4	2.94	1.03329	11.3329	11	0.135294	2.35294	2	1.15646	FB	n
161	166	P	n	7.25	7.13	7.94	3.59	2.93	0.983448	10.8345	10	0.183844	2.83844	2	1.22526	FB	n
162	167	P	n	8.88	6.81	7.56	3.23	2.89	0.766892	8.66892	8	0.105263	2.05263	2	1.11765	FB	n
163	168	P	n	8.17	9.2	8.49	3.41	3.02	1.12607	12.2607	12	0.11437	2.1437	2	1.12914	FB	n
164	169	P	y	4.28	6.05	4.51	2.76	2.14	1.41355	15.1355	15	0.224638	3.24638	3	1.28972	LP	y
165	170	P	n	5.39	7.55	6.94	3.15	2.83	1.40074	15.0074	15	0.101587	2.01587	2	1.11307	FB	n
166	171	P	y	3.83	6.12	5.22	2.83	2.37	1.59791	16.9791	16	0.162544	2.62544	2	1.19409	LP	y
167	172	P	n	6.84	8.92	7.98	3.44	2.99	1.30409	14.0409	14	0.130814	2.30814	2	1.1505	FB	n
168	173	P	n	10.18	7.48	10.18	3.92	3.18	0.734774	8.34774	8	0.188776	2.88776	2	1.2327	LP	y
169	174	P	n	8.41	4.95	8.42	3.44	3.14	0.588585	6.88585	6	0.0872093	1.87209	1	1.09554	FB	n
170	175	P	n	4.21	6.08	4.13	2.59	2.07	1.44418	15.4418	15	0.200772	3.00772	3	1.25121	LP	y
171	1	D	n	4.21	5.26	4.15	2.52	2.07	1.24941	13.4941	13	0.178571	2.78571	2	1.21739	NO	n
172	2	D	n	7.34	7.52	7.62	3.2	2.86	1.02452	11.2452	11	0.10625	2.0625	2	1.11888	NO	n
173	3	D	n	5.9	6.24	5.74	2.89	2.55	1.05763	11.5763	11	0.117647	2.17647	2	1.13333	NO	n
174	4	D	n	13.71	13.71	14.4	4.48	3.88	1	11	11	0.133929	2.33929	2	1.15464	NO	n
175	5	D	y	6.29	6.03	6.37	3.08	2.61	0.958665	10.5866	10	0.152597	2.52597	2	1.18008	CA	y
176	6	D	y	4.01	4.32	4.01	2.37	2.09	1.07731	11.7731	11	0.118143	2.18143	2	1.13397	LP	y
177	7	D	n	4.94	5.13	4.94	2.66	2.39	1.03846	11.3846	11	0.101504	2.01504	2	1.11297	FB	n
178	8	D	n	8.79	8.69	8.79	3.47	3.18	0.988623	10.8862	10	0.0835735	1.83573	1	1.09119	FB	n
179	9	D	n	5.9	7.57	5.85	2.88	2.64	1.28305	13.8305	13	0.0833333	1.83333	1	1.09091	CA	y
180	10	D	n	12.59	14.34	12.59	4.3	3.72	1.139	12.39	12	0.134884	2.34884	2	1.15591	FB	n
181	11	D	n	3.03	4.17	3.03	2.17	1.67	1.37624	14.7624	14	0.230415	3.30415	3	1.2994	FB	n
182	12	D	n	3.7	3.04	2.3	1.87	1.62	0.821622	9.21622	9	0.13369	2.3369	2	1.15432	LP	y
183	13	D	n	4.91	3.97	4.58	2.63	2.15	0.808554	9.08554	9	0.18251	2.8251	2	1.22326	FB	n
184	14	D	n	6.92	7.46	6.92	3.29	2.93	1.07803	11.7803	11	0.109422	2.09422	2	1.12287	LP	y
185	15	D	n	10.46	9.49	9.04	3.5	3.24	0.907266	10.0727	10	0.0742857	1.74286	1	1.08025	FB	n
186	16	D	n	7.04	8.16	8.83	3.68	3.13	1.15909	12.5909	12	0.149457	2.49457	2	1.17572	FB	n
187	17	D	n	4.34	4.69	4.48	2.47	2.3	1.08065	11.8065	11	0.0688259	1.68826	1	1.07391	FB	n
188	18	D	y	3.55	3.73	3.55	2.28	1.98	1.0507	11.507	11	0.131579	2.31579	2	1.15152	LP	y
189	19	D	n	9.74	7.24	10.54	3.87	3.45	0.743326	8.43326	8	0.108527	2.08527	2	1.12174	FB	n
190	20	D	n	12.98	11.06	13.12	4.7	3.62	0.85208	9.5208	9	0.229787	3.29787	3	1.29834	FB	n
191	21	D	n	3.11	4.29	2.88	2.02	1.81	1.37942	14.7942	14	0.10396	2.0396	2	1.11602	FB	n
192	22	D	n	6.32	6.5	6.32	3.04	2.59	1.02848	11.2848	11	0.148026	2.48026	2	1.17375	FB	n
193	23	D	n	8.62	6.68	6.8	3.37	2.5	0.774942	8.74942	8	0.25816	3.5816	3	1.348	CA	y
194	24	D	n	4.87	5.31	4.87	2.54	2.44	1.09035	11.9035	11	0.0393701	1.3937	1	1.04098	FB	n
195	25	D	n	3.17	3.71	3.16	2.12	1.84	1.17035	12.7035	12	0.132075	2.32075	2	1.15217	NO	n
196	26	D	n	6.68	5.6	6.09	2.99	2.56	0.838323	9.38323	9	0.143813	2.43813	2	1.16797	FB	n
197	27	D	n	4.02	4.37	3.89	2.29	2.17	1.08706	11.8706	11	0.0524017	1.52402	1	1.0553	FB	n
198	28	D	n	4.62	3.82	4.63	2.61	2.26	0.82684	9.2684	9	0.1341	2.341	2	1.15487	FB	n
199	29	D	n	5.1	4.5	5	2.7	2.38	0.882353	9.82353	9	0.118519	2.18519	2	1.13445	FB	n
200	30	D	y	4.17	5.22	4.4	2.51	2.17	1.2518	13.518	13	0.135458	2.35458	2	1.15668	LP	y
201	31	D	n	5	6.43	6.87	3.47	2.34	1.286	13.86	13	0.325648	4.25648	4	1.48291	FB	n
202	32	D	n	3.21	3.88	3.83	2.32	2.09	1.20872	13.0872	13	0.0991379	1.99138	1	1.11005	FB	n
203	33	D	n	9.96	9.52	9.96	3.84	3.33	0.955823	10.5582	10	0.132812	2.32812	2	1.15315	FB	n
204	34	D	n	5.07	5.09	5.06	2.91	2.26	1.00394	11.0394	11	0.223368	3.23368	3	1.28761	CA	y
205	35	D	n	5.1	10.39	9.63	4.13	2.8	2.03725	21.3725	21	0.322034	4.22034	4	1.475	FB	n
206	36	D	n	2.43	2.98	2.95	2.05	1.86	1.22634	13.2634	13	0.0926829	1.92683	1	1.10215	FB	n
207	37	D	n	5.1	5.3	5.1	2.64	2.45	1.03922	11.3922	11	0.0719697	1.7197	1	1.07755	CA	y
208	38	D	n	2.8	4.6	3.4	2.15	1.99	1.64286	17.4286	17	0.0744186	1.74419	1	1.0804	NO	n
209	39	D	n	6.1	6.3	5.8	2.8	2.68	1.03279	11.3279	11	0.0428571	1.42857	1	1.04478	NO	n
210	40	D	n	5.6	6	6.2	3.08	2.58	1.07143	11.7143	11	0.162338	2.62338	2	1.1938	CA	y
211	41	D	n	4	4.1	4	2.35	2.15	1.025	11.25	11	0.0851064	1.85106	1	1.09302	NO	n
212	42	D	n	2.6	3.5	3.4	2.27	1.97	1.34615	14.4615	14	0.132159	2.32159	2	1.15228	FB	n
213	43	D	n	3.3	3.9	3.6	2.25	2	1.18182	12.8182	12	0.111111	2.11111	2	1.125	LP	y
214	44	D	n	7.2	6.6	7.2	3.1	2.98	0.916667	10.1667	10	0.0387097	1.3871	1	1.04027	FB	n
215	45	D	n	4.7	4.3	4.8	2.61	2.34	0.914894	10.1489	10	0.103448	2.03448	2	1.11538	FB	n
216	46	D	n	3.7	6.6	3.7	2.53	1.9	1.78378	18.8378	18	0.249012	3.49012	3	1.33158	FB	n
217	47	D	n	2.9	4.1	3.4	2.23	2	1.41379	15.1379	15	0.103139	2.03139	2	1.115	FB	n
218	48	D	n	4.7	6.4	5.9	2.91	2.54	1.3617	14.617	14	0.127148	2.27148	2	1.14567	FB	n
219	49	D	n	3.9	4.3	3.7	2.24	2.13	1.10256	12.0256	12	0.0491071	1.49107	1	1.05164	NO	n
220	50	D	n	5.6	6.4	6	2.85	2.65	1.14286	12.4286	12	0.0701754	1.70175	1	1.07547	FB	n
221	51	D	n	3.6	3.6	3.6	2.19	2.12	1	11	11	0.0319635	1.31963	1	1.03302	FB	n
222	52	D	n	4.3	4.7	4.5	2.56	2.27	1.09302	11.9302	11	0.113281	2.13281	2	1.12775	FB	n
223	53	D	n	8.1	8.7	8.3	3.38	3.04	1.07407	11.7407	11	0.100592	2.00592	2	1.11184	CA	y
224	54	D	y	9.8	8.9	9.5	4.1	3.1	0.908163	10.0816	10	0.243902	3.43902	3	1.32258	CA	y
225	55	D	n	6.8	7.4	6.7	3.11	2.79	1.08824	11.8824	11	0.102894	2.02894	2	1.1147	FB	n
226	56	D	n	1.6	3.2	2	1.69	1.53	2	21	21	0.0946746	1.94675	1	1.10458	FB	n
227	57	D	y	7.8	8.7	7.8	3.58	2.82	1.11538	12.1538	12	0.212291	3.12291	3	1.2695	LP	y
228	58	D	n	8.9	9.8	10	3.75	3.41	1.10112	12.0112	12	0.0906667	1.90667	1	1.09971	FB	n
229	59	D	n	1.9	4	3.6	2.39	1.96	2.10526	22.0526	22	0.179916	2.79916	2	1.21939	LP	y
230	60	D	n	2.3	3.5	2.5	2.04	1.62	1.52174	16.2174	16	0.205882	3.05882	3	1.25926	FB	n
231	61	D	n	5	5.4	5.5	3.04	2.29	1.08	11.8	11	0.246711	3.46711	3	1.32751	FB	n
232	62	D	n	6.2	6.3	6.2	2.95	2.74	1.01613	11.1613	11	0.0711864	1.71186	1	1.07664	FB	n
233	63	D	n	3.6	3.9	3.6	2.21	2.08	1.08333	11.8333	11	0.0588235	1.58824	1	1.0625	FB	n
234	64	D	n	5.6	5.2	5.7	2.93	2.44	0.928571	10.2857	10	0.167235	2.67235	2	1.20082	FB	n
235	65	D	n	7.9	5.9	8	3.46	2.93	0.746835	8.46835	8	0.153179	2.53179	2	1.18089	FB	n
236	66	D	n	5.6	6.1	6.2	2.97	2.72	1.08929	11.8929	11	0.0841751	1.84175	1	1.09191	FB	n
237	67	D	n	5	4.5	4.1	2.41	2.16	0.9	10	10	0.103734	2.03734	2	1.11574	FB	n
238	68	D	n	5.6	4.6	4.8	2.65	2.32	0.821429	9.21429	9	0.124528	2.24528	2	1.14224	FB	n
239	69	D	n	5	4.4	5.2	2.98	1.85	0.88	9.8	9	0.379195	4.79195	4	1.61081	CA	y
240	70	D	n	5.5	6.1	6.2	2.89	2.75	1.10909	12.0909	12	0.0484429	1.48443	1	1.05091	FB	n
241	71	D	n	4.4	5.7	5.1	2.79	2.32	1.29545	13.9545	13	0.168459	2.68459	2	1.20259	LP	y
242	72	D	n	3.1	3.3	3.2	2.11	1.91	1.06452	11.6452	11	0.0947867	1.94787	1	1.10471	LP	y
243	73	D	n	5.3	5.9	5.6	2.81	2.51	1.11321	12.1321	12	0.106762	2.06762	2	1.11952	LP	y
244	74	D	n	5	5.3	5	2.6	2.43	1.06	11.6	11	0.0653846	1.65385	1	1.06996	LP	y
245	75	D	n	2.9	4.3	3.3	2.22	1.88	1.48276	15.8276	15	0.153153	2.53153	2	1.18085	FB	n
246	76	D	n	6.1	6.2	6.4	3.09	2.53	1.01639	11.1639	11	0.18123	2.8123	2	1.22134	FB	n
247	77	D	n	3	3.6	3.2	2.1	1.87	1.2	13	13	0.109524	2.09524	2	1.12299	FB	n
248	78	D	n	6.1	5.9	5.7	2.86	2.57	0.967213	10.6721	10	0.101399	2.01399	2	1.11284	FB	n
249	79	D	n	4.1	4.6	3.8	2.39	2.05	1.12195	12.2195	12	0.142259	2.42259	2	1.16585	FB	n
250	80	D	n	6.9	8.7	7.9	3.28	3.05	1.26087	13.6087	13	0.070122	1.70122	1	1.07541	FB	n
251	81	D	n	10.6	11.7	12.7	4.22	3.78	1.10377	12.0377	12	0.104265	2.04265	2	1.1164	CA	y
252	82	D	y	3.8	5.2	3.9	2.63	1.82	1.36842	14.6842	14	0.307985	4.07985	4	1.44505	LP	y
253	83	D	n	2.8	4.3	3.5	2.28	2.01	1.53571	16.3571	16	0.118421	2.18421	2	1.13433	FB	n
254	84	D	y	2.8	5.8	4.1	2.4	2.17	2.07143	21.7143	21	0.0958333	1.95833	1	1.10599	LP	y
255	85	D	n	3.9	4.4	3.5	2.2	1.97	1.12821	12.2821	12	0.104545	2.04545	2	1.11675	FB	n
256	86	D	n	2.4	4	3.2	2.07	1.96	1.66667	17.6667	17	0.0531401	1.5314	1	1.05612	FB	n
257	87	D	n	4.9	5	4.9	2.66	2.36	1.02041	11.2041	11	0.112782	2.12782	2	1.12712	FB	n
258	88	D	n	7.9	8.8	9.4	3.69	3.22	1.11392	12.1392	12	0.127371	2.27371	2	1.14596	FB	n
259	89	D	n	2.7	3.9	3.4	2.21	2.02	1.44444	15.4444	15	0.0859729	1.85973	1	1.09406	FB	n
260	90	D	n	2.7	4.2	3.4	2.27	1.91	1.55556	16.5556	16	0.15859	2.5859	2	1.18848	FB	n
261	91	D	n	2.3	3.7	2.8	2.01	1.8	1.6087	17.087	17	0.104478	2.04478	2	1.11667	FB	n
262	92	D	n	8.4	9.4	9.5	3.62	3.34	1.11905	12.1905	12	0.0773481	1.77348	1	1.08383	FB	n
263	93	D	n	4.4	5.1	4.6	2.46	2.33	1.15909	12.5909	12	0.0528455	1.52846	1	1.05579	FB	n
264	94	D	n	3.4	3.8	3.7	2.25	2.05	1.11765	12.1765	12	0.0888889	1.88889	1	1.09756	FB	n
265	95	D	n	6.5	5.5	6.9	3.1	2.81	0.846154	9.46154	9	0.0935484	1.93548	1	1.1032	FB	n
266	96	D	n	4.9	6.6	5.2	2.79	2.44	1.34694	14.4694	14	0.125448	2.25448	2	1.14344	FB	n
267	97	D	n	3.3	4.3	3.5	2.18	2.06	1.30303	14.0303	14	0.0550459	1.55046	1	1.05825	LP	y
268	98	D	y	5	10.2	7.6	3.22	2.89	2.04	21.4	21	0.102484	2.02484	2	1.11419	FB	n
269	99	D	n	3	4.1	3.2	2.06	1.95	1.36667	14.6667	14	0.0533981	1.53398	1	1.05641	FB	n
270	100	D	n	1.9	3.7	2.5	2.06	1.6	1.94737	20.4737	20	0.223301	3.23301	3	1.2875	FB	n
271	101	D	n	6.3	6	4.5	2.66	2.22	0.952381	10.5238	10	0.165414	2.65414	2	1.1982	FB	n
272	102	D	n	3.3	5.3	3.8	2.27	2.16	1.60606	17.0606	17	0.0484581	1.48458	1	1.05093	NO	n
273	103	D	n	1.8	3.8	3.5	2.32	1.9	2.11111	22.1111	22	0.181034	2.81034	2	1.22105	FB	n
274	104	D	n	4.1	3.9	4.3	2.82	1.89	0.95122	10.5122	10	0.329787	4.29787	4	1.49206	FB	n
275	105	D	n	6.2	6.3	6.3	3.04	2.51	1.01613	11.1613	11	0.174342	2.74342	2	1.21116	FB	n
276	106	D	n	8.6	8.3	11	4.06	3.45	0.965116	10.6512	10	0.150246	2.50246	2	1.17681	FB	n
277	107	D	n	4.4	4.7	4	2.39	2.11	1.06818	11.6818	11	0.117155	2.17155	2	1.1327	FB	n
278	108	D	n	4.9	7.9	6	2.91	2.64	1.61224	17.1224	17	0.0927835	1.92784	1	1.10227	LP	y
279	109	D	n	8.1	6.9	8	3.42	2.98	0.851852	9.51852	9	0.128655	2.28655	2	1.14765	CA	y
280	110	D	n	3.4	3.7	2.8	1.95	1.84	1.08824	11.8824	11	0.0564103	1.5641	1	1.05978	FB	n
281	111	D	n	4	5.7	5.1	2.75	2.45	1.425	15.25	15	0.109091	2.09091	2	1.12245	FB	n
282	112	D	n	5.24	6.22	5.65	2.85	2.53	1.18702	12.8702	12	0.112281	2.12281	2	1.12648	FB	n
283	113	D	n	6.28	8.99	6.89	3.16	2.81	1.43153	15.3153	15	0.110759	2.10759	2	1.12456	FB	n
284	114	D	n	5.92	6.27	5.94	2.92	2.58	1.05912	11.5912	11	0.116438	2.16438	2	1.13178	LP	y
285	115	D	n	2.9	4.7	3.6	2.25	2.1	1.62069	17.2069	17	0.0666667	1.66667	1	1.07143	FB	n
286	116	D	n	3.1	4.3	3.6	2.25	2.04	1.3871	14.871	14	0.0933333	1.93333	1	1.10294	NO	n
287	117	D	n	5.3	5.8	5.7	2.79	2.59	1.09434	11.9434	11	0.0716846	1.71685	1	1.07722	NO	n
288	118	D	n	6.58	7.76	7.74	3.36	2.89	1.17933	12.7933	12	0.139881	2.39881	2	1.16263	LP	y
289	119	D	n	4.78	5.83	5.26	2.8	2.32	1.21967	13.1967	13	0.171429	2.71429	2	1.2069	FB	n
290	120	D	n	5.51	5.02	5.03	2.83	2.33	0.911071	10.1107	10	0.176678	2.76678	2	1.21459	NO	n
291	121	D	n	5.1	5.91	5.36	2.73	2.54	1.15882	12.5882	12	0.0695971	1.69597	1	1.0748	NO	n
292	122	D	y	3.29	4.59	4.15	2.51	2.06	1.39514	14.9514	14	0.179283	2.79283	2	1.21845	FB	n
293	123	D	n	7.56	9.75	8.68	3.51	3.19	1.28968	13.8968	13	0.0911681	1.91168	1	1.10031	FB	n
294	124	D	n	4.9	6.26	5.01	2.69	2.4	1.27755	13.7755	13	0.107807	2.07807	2	1.12083	NO	n
295	125	D	n	8.5	10.84	9.12	3.46	3.34	1.27529	13.7529	13	0.0346821	1.34682	1	1.03593	NO	n
296	126	D	n	3.31	5.1	3.58	2.17	2.1	1.54079	16.4079	16	0.0322581	1.32258	1	1.03333	NO	n
297	127	D	y	4.3	7.42	5.5	3.02	2.3	1.72558	18.2558	18	0.238411	3.38411	3	1.31304	LP	y
298	128	D	y	4.57	6.68	5.68	2.86	2.52	1.46171	15.6171	15	0.118881	2.18881	2	1.13492	LP	y
299	129	D	n	4.57	4.63	4.23	2.5	2.11	1.01313	11.1313	11	0.156	2.56	2	1.18483	FB	n
300	130	D	n	7.96	6.74	7.57	3.27	2.95	0.846734	9.46734	9	0.0978593	1.97859	1	1.10847	NO	n
301	131	D	n	3.22	3.37	3.1	2.15	1.82	1.04658	11.4658	11	0.153488	2.53488	2	1.18132	LP	y
302	132	D	y	4.67	4.64	4.53	2.81	1.89	0.993576	10.9358	10	0.327402	4.27402	4	1.48677	CA	y
303	133	D	n	4.12	6.72	5.35	2.65	2.56	1.63107	17.3107	17	0.0339623	1.33962	1	1.03516	NO	n
304	134	D	n	8.49	9.54	8.92	3.48	3.15	1.12367	12.2367	12	0.0948276	1.94828	1	1.10476	NO	n
305	135	D	n	4.79	6.89	5.91	2.96	2.58	1.43841	15.3841	15	0.128378	2.28378	2	1.14729	FB	n
306	136	D	y	3.84	9.56	7.34	3.32	2.86	2.48958	25.8958	25	0.138554	2.38554	2	1.16084	FB	n
307	137	D	n	2.89	3.74	3.41	2.29	1.91	1.29412	13.9412	13	0.165939	2.65939	2	1.19895	LP	y
308	138	D	n	4	5.11	4.56	2.78	2.1	1.2775	13.775	13	0.244604	3.44604	3	1.32381	LP	y
309	139	D	n	3.73	3.88	3.73	2.29	2.05	1.04021	11.4021	11	0.104803	2.04803	2	1.11707	FB	n
310	140	D	n	4.86	5.67	5	2.64	2.4	1.16667	12.6667	12	0.0909091	1.90909	1	1.1	FB	n
311	141	D	n	2.54	4.12	2.91	2.13	1.79	1.62205	17.2205	17	0.159624	2.59624	2	1.18994	FB	n
312	142	D	n	3.47	5.29	4.43	2.43	2.31	1.5245	16.245	16	0.0493827	1.49383	1	1.05195	NO	n
313	143	D	n	6.37	6.31	6.37	3.01	2.69	0.990581	10.9058	10	0.106312	2.06312	2	1.11896	FB	n
314	144	D	y	3.36	5.91	4.02	2.39	2.13	1.75893	18.5893	18	0.108787	2.08787	2	1.12207	FB	n
315	145	D	n	3.92	4.99	4.06	2.36	2.18	1.27296	13.7296	13	0.0762712	1.76271	1	1.08257	FB	n
316	146	D	n	4.51	6.24	5.66	2.97	2.45	1.38359	14.8359	14	0.175084	2.75084	2	1.21224	FB	n
317	147	D	n	3.65	6.23	10.8	3.96	3.5	1.70685	18.0685	18	0.116162	2.16162	2	1.13143	FB	n
318	148	D	n	3.71	5.92	4.68	2.57	2.29	1.59569	16.9569	16	0.108949	2.08949	2	1.12227	FB	n
319	149	D	n	3.74	4.36	3.92	2.3	2.15	1.16578	12.6578	12	0.0652174	1.65217	1	1.06977	NO	n
320	150	D	n	3.48	5.58	5.3	2.94	2.26	1.60345	17.0345	17	0.231293	3.31293	3	1.30088	FB	n
321	151	D	n	3.44	3.89	4.14	2.58	2.02	1.13081	12.3081	12	0.217054	3.17054	3	1.27723	NO	n
322	152	D	n	4.19	8.05	7.04	3.3	2.68	1.92124	20.2124	20	0.187879	2.87879	2	1.23134	FB	n
323	153	D	n	6.91	9.94	9.91	3.68	3.45	1.43849	15.3849	15	0.0625	1.625	1	1.06667	FB	n
324	154	D	y	6.8	7.91	7.58	3.32	2.93	1.16324	12.6324	12	0.11747	2.1747	2	1.13311	CA	y
325	155	D	n	4.74	6.11	5.32	2.71	2.39	1.28903	13.8903	13	0.118081	2.18081	2	1.13389	FB	n
326	156	D	n	5.72	7.57	5.74	2.92	2.42	1.32343	14.2343	14	0.171233	2.71233	2	1.20661	FB	n
327	157	D	n	5.77	7.7	6.1	3.02	2.56	1.33449	14.3449	14	0.152318	2.52318	2	1.17969	NO	n
328	158	D	y	2.34	4.51	3.2	2.11	1.98	1.92735	20.2735	20	0.0616114	1.61611	1	1.06566	FB	n
329	159	D	n	5.06	8.16	6.99	3.99	2.32	1.61265	17.1265	17	0.418546	5.18546	5	1.71983	FB	n
330	160	D	n	3.98	3.75	4.11	2.41	2.05	0.942211	10.4221	10	0.149378	2.49378	2	1.17561	FB	n
331	161	D	n	4.08	6.65	4.46	2.46	2.3	1.6299	17.299	17	0.0650407	1.65041	1	1.06957	CA	y
332	162	D	n	2.67	5.62	2.59	2.04	1.59	2.10487	22.0487	22	0.220588	3.20588	3	1.28302	LP	y
333	163	D	n	1.37	4.29	4.98	3.12	1.94	3.13139	32.3139	32	0.378205	4.78205	4	1.60825	LP	y
334	164	D	y	5.8	10.74	10.32	4.22	3.07	1.85172	19.5172	19	0.272512	3.72512	3	1.37459	LP	y
335	165	D	y	3.85	4.54	3.87	2.39	1.98	1.17922	12.7922	12	0.171548	2.71548	2	1.20707	LP	y
336	166	D	y	5.33	7.59	6.58	3.38	2.59	1.42402	15.2402	15	0.233728	3.33728	3	1.30502	CA	y
337	167	D	n	5.75	7.28	6.44	3	2.74	1.26609	13.6609	13	0.0866667	1.86667	1	1.09489	FB	n
338	168	D	y	4.16	7.19	4.32	2.42	2.23	1.72837	18.2837	18	0.0785124	1.78512	1	1.0852	LP	y
339	169	D	n	4.78	6.02	4.79	2.64	2.26	1.25941	13.5941	13	0.143939	2.43939	2	1.16814	FB	n
340	170	D	y	2.78	4.71	3.59	2.36	1.85	1.69424	17.9424	17	0.216102	3.16102	3	1.27568	LP	y
341	171	D	n	2.91	2.91	2.71	2.15	1.57	1	11	11	0.269767	3.69767	3	1.36943	FB	n
342	172	D	n	4.51	8.05	5.35	2.72	2.48	1.78492	18.8492	18	0.0882353	1.88235	1	1.09677	FB	n
343	173	D	n	5.62	5.62	5.88	2.88	2.56	1	11	11	0.111111	2.11111	2	1.125	FB	n
344	174	D	n	4.36	7.15	5.85	2.89	2.59	1.63991	17.3991	17	0.103806	2.03806	2	1.11583	FB	n
345	175	D	y	2.55	3.77	2.94	2.09	1.81	1.47843	15.7843	15	0.133971	2.33971	2	1.1547	FB	n

## Sheet: Table 3-2
No	No of patinet and lesion	Location of dissection (P=proximal, D=distal)	length of flap (mm)	thickness of flap (mm)	length of dissection (mm)	arc of dissection	Depth of cavity (mm)	Functional Lumen Area (mm)	Depth of dissection	Hematoma y or n
1	5	D	0.27	0.11	1.8	10.7	0.24	6.51	intima	n
2	6	D	0.85	0.39	2	68.7	0.28	2.43	intima	n
3	18	D	0.91	0.28	2	81.2	0.2	2.49	intima	n
4	25	P	0.96	0.52	1.5	37.4	0.35	4.7	media	n
5	26	P	0.63	0.79	3.1	11.1	0.27	13.07	intima	n
6	30	D	0.62	0.22	2	30	0.2	3.45	intima	n
7	54	D	1.62	0.37	2.6	98.7	0.29	3.61	intima	n
8	57	D	0.45	0.14	2	21.3	0	3.19	intima	n
9	65	P	1.38	0.67	7	82	0.39	2.52	intima	n
10	77	P	0.84	0.42	0.8	34.1	0.33	2.87	media	n
11	82	D	0.26	0.18	1.6	35.1	0.2	2.23	media	n
12	84	D	0.95	0.39	2.3	35	0.29	2.44	intima	n
13	98	D	0.11	0.12	6.8	4.6	0.1	2.6	intima	n
14	102	P	0.15	0.14	2.8	32.3	0.06	2.21	intima	n
15	122	D	0.35	0.37	1.1	44.6	0.26	3.19	media	n
16	127	D	2.52	0.23	10.3	124	0.7	3.04	media	y
17	128	D	1.36	0.29	3.6	71.2	0.5	4.42	media	y
18	130	P	0.43	0.15	1.2	30.9	0.06	5.94	intima	n
19	132	D	1.44	0.2	2.2	45	0.18	6.34	intima	n
20	136	D	1.83	0.58	2.4	93.2	0.48	5.64	media	n
21	144	D	0.42	0.24	1.4	38.2	0.22	3.75	media	n
22	154	D	1.1	0.36	6.2	46.7	0.3	7.29	intima	n
23	157	P	0.76	0.94	3.2	48.8	0.75	8.13	media	n
24	158	D	0.45	0.32	3.7	144.5	0.19	1.54	intima	n
25	164	D	0.98	0.21	3.4	47.8	0.42	5.51	intima	n
26	165	D	0.59	0.44	1.5	30	0.23	3.79	intima	n
27	166	D	2.7	0.3	3.7	263.5	0.2	5.9	media	n
28	168	D	1.87	0.62	3	109.6	0.39	3.96	media	n
29	169	P	0.27	0.1	1.2	9.9	0.08	4.19	intima	n
30	170	D	0.95	0.3	2.6	106.8	0.22	2.81	media	n
31	171	P	1.3	0.32	0.9	75	0.38	5.68	intima	n
32	175	D	1	0.23	0.5	55.8	0.12	4.02	intima	n
33	54	P	0.39	0.42	2.4	34.6	0.26	3.24	intima	n
34	82	P	0.58	0.16	2.7	32.2	0.25	2.31	intima	n
35	122	P	2	0.59	4.9	172	0.21	3.69	media	n
